# Supplementary material for: A cellular senescence-related genes model allows for prognosis and treatment stratification of hepatocellular carcinoma: A bioinformatics analysis and experimental verification
Source: Front Genet. 2023 Jan 12;13:1099148. doi: 10.3389/fgene.2022.1099148 (PMC9877353; doi:10.3389/fgene.2022.1099148)
Supplement: Supplementary file 1 [file Table1.XLS]

## Sheet: DEG_all
Supplemetary Table 1.the DEGs between the HCC and adjacent cancer samples
	baseMean	log2FoldChange	lfcSE	stat	pvalue	padj
GABRD	165.558	4.47178	0.194038	23.0459	1.61781e-117	2.87437e-113
PLVAP	4380.06	2.91821	0.138375	21.0891	1.00173e-98	8.89889e-95
CDKN3	365.779	3.92158	0.189805	20.6611	7.7518e-95	4.59087e-91
CDC25C	194.254	4.37215	0.214194	20.412	1.30697e-92	5.80525e-89
UBE2T	367.564	3.21305	0.157734	20.3701	3.08352e-92	1.0957e-88
NUF2	268.346	4.20656	0.207868	20.2367	4.65429e-91	1.37821e-87
CENPF	977.695	3.88926	0.192312	20.2237	6.05656e-91	1.53724e-87
SKA1	218.707	4.4781	0.222216	20.152	2.58312e-90	5.73678e-87
ZIC2	233.586	6.68688	0.334013	20.0198	3.70214e-89	7.30844e-86
TROAP	321.738	4.1824	0.209304	19.9824	7.84243e-89	1.39337e-85
KIFC1	627.014	3.77953	0.191102	19.7776	4.64123e-87	7.49643e-84
KIF4A	453.017	3.92112	0.199458	19.6589	4.84931e-86	7.17981e-83
BIRC5	1021.93	4.10671	0.209736	19.5804	2.27409e-85	2.90874e-82
HJURP	331.345	3.9017	0.19927	19.58	2.29203e-85	2.90874e-82
ARHGEF39	172.738	3.17106	0.162131	19.5587	3.48149e-85	4.12371e-82
NEK2	332.728	3.93547	0.202039	19.4787	1.66466e-84	1.8485e-81
CDCA5	523.83	3.45194	0.177493	19.4483	3.01039e-84	3.14621e-81
COL15A1	1017.02	3.80674	0.195988	19.4233	4.8993e-84	4.83588e-81
GPC3	29138.1	5.95383	0.306665	19.4147	5.79225e-84	5.41636e-81
ADAMTS13	505.521	-2.80617	0.144692	-19.3941	8.65236e-84	7.68632e-81
MELK	284.721	3.79004	0.196061	19.3309	2.9542e-83	2.49939e-80
CCNB2	418.94	3.73474	0.193278	19.3231	3.43194e-83	2.7716e-80
CDC20	793.145	4.29242	0.222683	19.276	8.55018e-83	6.60483e-80
ASPM	810.56	3.71376	0.193791	19.1638	7.4243e-82	5.49615e-79
SPC24	483.214	3.51444	0.183545	19.1475	1.01465e-81	7.21092e-79
MXD3	418.984	2.77893	0.145613	19.0844	3.40535e-81	2.32703e-78
KIF2C	382.384	3.94921	0.206963	19.0817	3.58441e-81	2.35867e-78
TOP2A	1771.11	3.89064	0.204188	19.0542	6.06477e-81	3.84831e-78
SLC26A6	1005.62	2.65505	0.140083	18.9534	4.1417e-80	2.53744e-77
THBS4	402.596	5.44938	0.287913	18.9272	6.81105e-80	4.03373e-77
KIF18B	257.295	4.03344	0.214006	18.8474	3.08916e-79	1.77049e-76
UBE2C	645.049	4.1294	0.219232	18.8357	3.84693e-79	2.13589e-76
EBF2	47.7327	5.2411	0.279263	18.7676	1.38909e-78	7.47879e-76
CCNB1	904.598	3.28135	0.175372	18.7108	4.04072e-78	2.11151e-75
PTTG1	723.473	3.7491	0.200843	18.6668	9.22556e-78	4.68316e-75
NDC80	324.148	3.32303	0.178208	18.6468	1.33941e-77	6.61035e-75
KIF20A	420.815	3.71467	0.199245	18.6437	1.42083e-77	6.82265e-75
EXO1	195.048	3.61402	0.19388	18.6405	1.50807e-77	7.05102e-75
CDK1	618.329	3.48487	0.18742	18.5939	3.5995e-77	1.6398e-74
MYBL2	950.275	4.57879	0.246433	18.5803	4.64286e-77	2.06224e-74
BUB1	329.598	3.50147	0.188615	18.5641	6.26877e-77	2.71652e-74
DLGAP5	247.538	3.70823	0.200233	18.5196	1.43448e-76	6.06819e-74
CENPA	131.662	4.12205	0.222814	18.4999	2.06687e-76	8.54e-74
DIPK2B	423.485	2.2154	0.120759	18.3456	3.57771e-75	1.44466e-72
NCAPG	316.44	3.71689	0.203898	18.2292	3.02936e-74	1.19606e-71
CDCA3	304.269	3.44214	0.189631	18.1518	1.24306e-73	4.8012e-71
FBXO43	57.9002	4.04096	0.22338	18.09	3.81784e-73	1.44323e-70
FOXM1	568.372	3.61368	0.200714	18.0041	1.80769e-72	6.69108e-70
HOXA13	261.072	6.98948	0.38858	17.9873	2.45192e-72	8.89047e-70
SKA3	177.425	3.56143	0.198097	17.9782	2.88737e-72	1.026e-69
E2F1	879.41	3.69132	0.20552	17.9608	3.94787e-72	1.37533e-69
ESM1	451.502	4.18196	0.232934	17.9534	4.51587e-72	1.54295e-69
CDCA8	348.974	3.17527	0.178206	17.818	5.12456e-71	1.71789e-68
ANLN	473.495	3.63446	0.204218	17.797	7.46061e-71	2.41005e-68
TTK	214.841	3.78959	0.21293	17.7973	7.41502e-71	2.41005e-68
OIT3	1051.87	-3.26256	0.183435	-17.7859	9.08448e-71	2.88221e-68
APLN	352.614	3.89208	0.220241	17.6719	6.90237e-70	2.15148e-67
HMMR	331.369	3.19403	0.180925	17.6538	9.5063e-70	2.89198e-67
PLK1	375.861	3.51167	0.198925	17.6533	9.60359e-70	2.89198e-67
IGF2BP1	715.322	7.16418	0.410142	17.4676	2.53104e-68	7.49484e-66
TERT	220.967	8.54571	0.491944	17.3713	1.36083e-67	3.96359e-65
PKMYT1	208.123	3.18271	0.18375	17.3209	3.2741e-67	9.38242e-65
IQGAP3	723.794	3.42468	0.197841	17.3102	3.93765e-67	1.11048e-64
AURKB	357.347	3.58968	0.20744	17.3047	4.33621e-67	1.20377e-64
DTL	461.19	3.26761	0.189091	17.2806	6.58159e-67	1.799e-64
TRIP13	230.245	3.4419	0.199204	17.2783	6.85738e-67	1.84599e-64
MKI67	1296.33	3.35841	0.194459	17.2706	7.83479e-67	2.07762e-64
CDT1	537.04	3.46187	0.200459	17.2697	7.95552e-67	2.07861e-64
TOMM40L	782.016	1.79097	0.103969	17.226	1.69378e-66	4.36135e-64
RACGAP1	620.093	2.41316	0.140103	17.2243	1.74631e-66	4.43237e-64
CDKN2A	547.841	3.99507	0.232016	17.219	1.91351e-66	4.78835e-64
GTSE1	214.503	3.53902	0.205596	17.2135	2.10492e-66	5.19418e-64
RRM2	1208.89	3.03209	0.176621	17.1671	4.67871e-66	1.13872e-63
DEPDC1	192.848	3.78276	0.220462	17.1584	5.44272e-66	1.30677e-63
EZH2	508.075	2.40867	0.140452	17.1495	6.34443e-66	1.50295e-63
SPC25	133.099	3.13422	0.183596	17.0712	2.4304e-65	5.6817e-63
CDC6	548.495	3.21122	0.188328	17.0512	3.42338e-65	7.89911e-63
CELSR3	280.25	3.49561	0.205544	17.0066	7.33134e-65	1.66995e-62
EME1	67.9329	3.46797	0.204128	16.9892	9.87344e-65	2.22052e-62
CENPM	293.717	3.56668	0.210119	16.9746	1.26602e-64	2.81167e-62
CD34	1846.95	2.09148	0.123419	16.9462	2.05378e-64	4.50488e-62
AURKA	792.232	2.69338	0.15895	16.9449	2.09865e-64	4.54716e-62
CENPE	216.577	3.13931	0.185318	16.9402	2.27527e-64	4.87044e-62
CENPL	184.675	2.38232	0.140731	16.9281	2.79114e-64	5.9036e-62
CPLX2	2411.82	9.09484	0.539532	16.8569	9.33545e-64	1.95133e-61
FAM189B	1275.81	1.67768	0.0996305	16.839	1.26302e-63	2.60932e-61
STAB2	195.991	-4.79963	0.285199	-16.829	1.49499e-63	3.05305e-61
TRAIP	161.559	2.83901	0.169062	16.7927	2.75792e-63	5.56817e-61
TICRR	99.714	3.67296	0.219351	16.7446	6.19914e-63	1.23753e-60
CCL23	23.8754	-2.98535	0.178525	-16.7223	9.01084e-63	1.77884e-60
MSTO1	468.699	1.75111	0.104899	16.6934	1.4646e-62	2.85951e-60
NEIL3	78.2633	4.16796	0.250259	16.6546	2.80235e-62	5.41189e-60
CKAP2L	181.534	3.2233	0.19413	16.6039	6.533e-62	1.24808e-59
PBK	245.937	3.39957	0.205644	16.5313	2.18321e-61	4.1265e-59
NCAPH	266.701	2.98212	0.181096	16.4671	6.32581e-61	1.18306e-58
CASTOR2	578.654	2.43014	0.147917	16.429	1.18505e-60	2.19321e-58
KIF23	260.681	3.28247	0.199926	16.4184	1.41233e-60	2.5869e-58
OLFML2B	376.353	2.98509	0.18187	16.4133	1.53621e-60	2.78508e-58
CDC45	249.373	3.083	0.189072	16.306	8.94946e-60	1.60611e-57
FLVCR1	634.789	2.21096	0.135774	16.2841	1.28033e-59	2.27477e-57
KIF14	187.338	3.09616	0.190229	16.2759	1.46273e-59	2.5731e-57
CSRNP1	1915.22	-2.24723	0.138123	-16.2697	1.61821e-59	2.81871e-57
BUB1B	184.542	3.44121	0.211686	16.2562	2.01848e-59	3.48178e-57
NXPH4	239.674	5.60171	0.345499	16.2134	4.05635e-59	6.92973e-57
MAP2K1	1537.31	-1.20238	0.0742261	-16.1988	5.13842e-59	8.6947e-57
TRIM71	352.198	8.66758	0.535168	16.196	5.37993e-59	9.01748e-57
MDK	7205.44	3.83842	0.23713	16.187	6.23353e-59	1.03506e-56
CCNA2	463.427	3.56572	0.220322	16.1841	6.52805e-59	1.07392e-56
E2F8	131.921	3.62101	0.224318	16.1423	1.28616e-58	2.09644e-56
KRTCAP2	81.3104	2.31136	0.143345	16.1245	1.7162e-58	2.77198e-56
TCF19	752.49	2.77586	0.172659	16.0771	3.69326e-58	5.91154e-56
CENPI	87.2155	3.10183	0.193211	16.0541	5.34792e-58	8.48361e-56
KIF18A	109.168	3.34522	0.208728	16.0267	8.31704e-58	1.30769e-55
VPS45	1216.15	1.11761	0.0698486	16.0004	1.26928e-57	1.97819e-55
ASF1B	385.621	3.00905	0.188211	15.9877	1.55747e-57	2.40622e-55
ECM1	705.269	-3.05635	0.192126	-15.908	5.57532e-57	8.53937e-55
SHCBP1	168.883	3.33298	0.209741	15.8909	7.32372e-57	1.11214e-54
HIGD1B	32.0003	2.84615	0.179493	15.8565	1.26676e-56	1.90733e-54
KIF15	151.07	3.35237	0.212309	15.7901	3.64069e-56	5.43564e-54
THY1	1530.16	2.55735	0.162405	15.7468	7.22809e-56	1.07018e-53
MAGEA1	362.611	9.29359	0.591267	15.7181	1.137e-55	1.66951e-53
SPATS2	712.449	1.57287	0.100174	15.7015	1.47796e-55	2.15237e-53
DUSP9	1149.66	5.05472	0.321977	15.699	1.53623e-55	2.21904e-53
C5orf34	52.0653	2.44978	0.156181	15.6855	1.89945e-55	2.72158e-53
ERCC6L	63.5846	3.20546	0.204854	15.6475	3.45445e-55	4.91002e-53
DIAPH3	143.042	3.41831	0.218515	15.6434	3.68727e-55	5.19934e-53
UCK2	911.822	1.91294	0.122404	15.6281	4.68696e-55	6.55695e-53
SGO1	94.3192	3.07033	0.196693	15.6098	6.24587e-55	8.66956e-53
MMP11	1102.18	3.83879	0.24703	15.5398	1.86667e-54	2.57094e-52
NOX4	59.0922	2.84549	0.183801	15.4813	4.63805e-54	6.33879e-52
CEP131	588.704	1.80428	0.116918	15.4321	9.96067e-54	1.35093e-51
ORC1	163.645	2.92538	0.189888	15.4058	1.49599e-53	2.01358e-51
PLXDC1	250.96	2.84826	0.185034	15.3932	1.81911e-53	2.43008e-51
ANGPTL6	193.224	-3.02369	0.196486	-15.3888	1.94589e-53	2.58005e-51
SPDL1	279.516	1.80673	0.118065	15.3028	7.32076e-53	9.63466e-51
TARBP1	1315.21	1.79388	0.117267	15.2974	7.95682e-53	1.03948e-50
ARHGAP11A	267.231	2.5558	0.167123	15.2929	8.52376e-53	1.10541e-50
PGC	1259.65	9.25959	0.605939	15.2814	1.01751e-52	1.31e-50
XRCC2	101.413	2.91511	0.191265	15.2412	1.88376e-52	2.40782e-50
C20orf204	264.757	5.12724	0.336834	15.2218	2.53302e-52	3.21459e-50
RCAN1	3356.91	-2.392	0.157168	-15.2194	2.628e-52	3.31146e-50
EPS8L3	756.313	4.93081	0.32406	15.2157	2.78016e-52	3.47852e-50
TEDC2	205.127	2.79317	0.183646	15.2095	3.05834e-52	3.79983e-50
UHRF1	253.818	3.23805	0.213457	15.1696	5.62598e-52	6.94144e-50
GMNN	1682.22	2.2059	0.145439	15.1672	5.83214e-52	7.14618e-50
RND3	2336.87	-2.48988	0.164389	-15.1463	8.01272e-52	9.75083e-50
ZWINT	708.934	2.4676	0.163382	15.1032	1.54243e-51	1.86424e-49
BCAN	138.984	4.64921	0.308567	15.0671	2.66617e-51	3.20066e-49
B4GALNT1	290.083	4.30761	0.285921	15.0657	2.72083e-51	3.24436e-49
RECQL4	789.792	2.7521	0.183018	15.0373	4.1804e-51	4.95154e-49
CCNF	299.547	2.21417	0.147289	15.0328	4.47584e-51	5.26638e-49
MTFR2	66.1196	3.02222	0.201108	15.0278	4.82494e-51	5.63536e-49
BMPER	97.8437	-4.48809	0.298659	-15.0275	4.85287e-51	5.63536e-49
E2F2	113.718	3.00633	0.200228	15.0146	5.89592e-51	6.80213e-49
TBC1D16	1896.65	1.72562	0.114939	15.0134	6.00015e-51	6.87772e-49
PARPBP	83.3913	2.6635	0.177589	14.9981	7.55483e-51	8.60427e-49
GINS1	365.253	2.74401	0.182975	14.9966	7.72224e-51	8.73892e-49
DSCC1	165.083	2.08496	0.1392	14.9782	1.02016e-50	1.14717e-48
ORC6	134.919	2.865	0.191396	14.9689	1.17217e-50	1.30981e-48
ISX	310.938	7.18456	0.481121	14.9329	2.01194e-50	2.22026e-48
CENPW	261.488	2.60176	0.174228	14.9331	2.00682e-50	2.22026e-48
POLQ	117.598	2.99199	0.200386	14.9311	2.06773e-50	2.26774e-48
STIL	185.671	2.37173	0.159349	14.8838	4.19824e-50	4.57608e-48
OTX1	54.6482	4.44354	0.298777	14.8724	4.97599e-50	5.39076e-48
JRK	375.643	1.76946	0.119237	14.8398	8.09401e-50	8.71553e-48
CDCA2	100.103	3.18974	0.215107	14.8286	9.57464e-50	1.02477e-47
ZIC5	86.8121	6.74853	0.455598	14.8125	1.21697e-49	1.29472e-47
TTC13	670.915	1.41262	0.0955396	14.7857	1.81152e-49	1.91579e-47
WDR62	292.155	2.57465	0.174334	14.7685	2.337e-49	2.45689e-47
RASD2	61.2632	2.6417	0.179304	14.7331	3.95399e-49	4.13239e-47
GNAZ	428.335	3.6574	0.248493	14.7183	4.91629e-49	5.10805e-47
C21orf58	166.684	2.28168	0.155118	14.7093	5.61805e-49	5.80325e-47
SGO2	180.528	2.38509	0.162163	14.708	5.72738e-49	5.88199e-47
E2F7	79.3493	3.4761	0.236833	14.6774	8.99466e-49	9.18437e-47
CEP55	167.336	3.05679	0.209707	14.5765	3.96339e-48	4.02386e-46
TMEM120B	367.178	1.20543	0.0827397	14.569	4.42429e-48	4.46627e-46
TONSL	666.331	1.94412	0.133705	14.5403	6.73056e-48	6.75603e-46
OLFML2A	451.586	2.40812	0.165802	14.5241	8.52488e-48	8.50908e-46
FAM83D	512.147	2.40244	0.165453	14.5204	8.99882e-48	8.93196e-46
PYGO2	2284.02	1.22709	0.0845584	14.5117	1.02149e-47	1.00826e-45
ZFP41	430.197	1.95628	0.134989	14.4921	1.35931e-47	1.33431e-45
FBXL18	222.914	1.6522	0.11412	14.4777	1.67564e-47	1.63577e-45
MCM10	157.982	3.04356	0.210282	14.4737	1.7772e-47	1.72544e-45
CFP	22.8796	-2.79223	0.193235	-14.4499	2.50989e-47	2.42355e-45
CLSPN	137.132	2.93018	0.203029	14.4323	3.24104e-47	3.11263e-45
MYO18B	148.584	7.25124	0.502942	14.4176	4.00819e-47	3.8271e-45
NDUFA4L2	1107.16	2.80651	0.194663	14.4173	4.02808e-47	3.8271e-45
ZNF692	909.675	1.70444	0.118253	14.4135	4.25346e-47	4.01975e-45
MESP2	56.9472	3.39935	0.236057	14.4006	5.13199e-47	4.82434e-45
TNFRSF4	156.486	2.35844	0.163798	14.3985	5.2894e-47	4.94614e-45
ZFP36	7487.32	-2.15826	0.150038	-14.3847	6.45135e-47	6.0011e-45
HOXD9	84.6114	4.63704	0.322884	14.3613	9.04897e-47	8.37359e-45
SIX1	49.253	4.8949	0.341986	14.3132	1.81062e-46	1.6668e-44
STMN1	3088.6	2.11279	0.147793	14.2956	2.32959e-46	2.13349e-44
REG3A	4134.28	10.1358	0.711346	14.2488	4.56266e-46	4.15717e-44
CCNE1	248.329	3.60812	0.253278	14.2457	4.76633e-46	4.32058e-44
CENPK	110.619	2.63635	0.185085	14.244	4.88375e-46	4.40454e-44
C21orf91	319.059	-1.70938	0.120044	-14.2396	5.20174e-46	4.66765e-44
COX4I2	93.7068	2.86447	0.201252	14.2332	5.69863e-46	5.08781e-44
PTH1R	284.632	-3.22843	0.227164	-14.2119	7.72712e-46	6.86439e-44
CDKN2C	756.006	2.29061	0.161415	14.1909	1.0437e-45	9.22562e-44
FANCI	403.005	2.17939	0.153768	14.1732	1.34188e-45	1.18025e-43
ANKRD52	1320.93	1.41726	0.10027	14.1345	2.32766e-45	2.03722e-43
LRRC14	897.866	1.48569	0.105149	14.1294	2.50366e-45	2.18052e-43
PIF1	118.67	2.75626	0.195285	14.114	3.11264e-45	2.69767e-43
VIPR1	280.635	-3.47441	0.24674	-14.0813	4.95143e-45	4.27049e-43
OR51E1	23.8714	3.08931	0.219531	14.0723	5.61956e-45	4.82332e-43
MAPT	315.849	2.98102	0.212081	14.056	7.07384e-45	6.04235e-43
CAP2	1289.62	2.26542	0.161204	14.0531	7.36873e-45	6.26413e-43
CTHRC1	326.1	4.00522	0.285057	14.0506	7.63606e-45	6.46047e-43
ECT2	536.44	2.38705	0.169976	14.0434	8.45025e-45	7.11543e-43
RFC4	663.364	1.74331	0.124305	14.0245	1.104e-44	9.25222e-43
RASL12	144.199	2.21061	0.157871	14.0027	1.501e-44	1.25203e-42
SCX	45.9981	3.33291	0.238156	13.9946	1.68081e-44	1.39547e-42
LRAT	139.532	-2.91045	0.208203	-13.9789	2.09713e-44	1.73233e-42
NR2C2AP	475.679	1.34758	0.0964032	13.9786	2.10605e-44	1.73233e-42
UGT2B11	834.908	4.44491	0.317992	13.9781	2.12174e-44	1.73719e-42
SEMA5B	193.17	2.29641	0.164487	13.9611	2.69326e-44	2.19501e-42
NTF3	59.6708	-3.48695	0.250108	-13.9418	3.53152e-44	2.86504e-42
RDM1	37.2047	3.47628	0.249562	13.9295	4.19085e-44	3.38449e-42
CDC37L1	1489.47	-1.5799	0.113444	-13.9267	4.36021e-44	3.50533e-42
TP73	124.112	3.39909	0.244292	13.914	5.20621e-44	4.16661e-42
FANCD2	265.294	2.24058	0.1611	13.9081	5.6601e-44	4.50955e-42
TRIB1	5803.72	-1.98979	0.143314	-13.8841	7.90666e-44	6.27132e-42
DEPDC1B	218.945	3.20129	0.230618	13.8814	8.2135e-44	6.48574e-42
CRHBP	639.386	-4.44966	0.320827	-13.8694	9.71524e-44	7.63764e-42
USP21	675.28	1.165	0.0840123	13.867	1.00367e-43	7.85557e-42
GJC1	193.523	2.35275	0.169699	13.8642	1.04338e-43	8.13058e-42
SLC7A11	323.984	4.33364	0.312785	13.855	1.18668e-43	9.20688e-42
RAD54L	68.3025	3.19521	0.230703	13.8499	1.2747e-43	9.84676e-42
HHIPL2	133.178	5.82743	0.420852	13.8467	1.33149e-43	1.0241e-41
XRCC3	304.541	1.62215	0.117238	13.8364	1.53786e-43	1.17772e-41
KAT2A	2261.49	1.50988	0.109197	13.8272	1.74679e-43	1.33198e-41
TK1	1497.75	2.33338	0.168795	13.8238	1.83157e-43	1.39066e-41
SMG5	6028.46	1.35348	0.0980204	13.8081	2.27636e-43	1.72103e-41
MAD2L1	337.467	2.17021	0.157266	13.7996	2.56304e-43	1.92956e-41
NRBF2	1118.69	-1.11268	0.0806852	-13.7903	2.91413e-43	2.18462e-41
TBC1D31	256.113	1.38983	0.10086	13.7798	3.3716e-43	2.51695e-41
CHAF1B	257.681	2.59211	0.188873	13.7241	7.28031e-43	5.41211e-41
ABCC10	584.591	1.36112	0.0992934	13.7081	9.08077e-43	6.72242e-41
PRR11	359.504	2.53412	0.184955	13.7013	9.97294e-43	7.35225e-41
CENPH	185.998	1.86183	0.136051	13.6848	1.25159e-42	9.18883e-41
CPEB3	720.79	-2.27433	0.166468	-13.6623	1.70503e-42	1.24664e-40
C1RL	6710.02	-1.6484	0.120824	-13.643	2.22155e-42	1.61763e-40
KIF11	348.15	2.19444	0.160944	13.6349	2.48424e-42	1.80153e-40
RAD51	138.799	2.35115	0.172965	13.5933	4.39077e-42	3.17117e-40
GNG4	478.464	5.99528	0.441665	13.5743	5.69137e-42	4.09387e-40
MTBP	107.692	1.86115	0.13714	13.5712	5.93652e-42	4.25299e-40
CHEK1	272.698	2.20556	0.162665	13.5589	7.01683e-42	5.00675e-40
TRIM45	168.182	2.28324	0.168417	13.557	7.20115e-42	5.11771e-40
PACC1	188.03	1.33506	0.0985523	13.5467	8.29073e-42	5.86859e-40
KIAA1841	164.991	1.55393	0.114723	13.545	8.47924e-42	5.9782e-40
FEN1	1201.24	1.63006	0.120359	13.5433	8.68368e-42	6.09814e-40
HMGXB3	1477.78	0.873595	0.0645179	13.5403	9.03617e-42	6.32069e-40
HDAC11	1019.05	1.76799	0.13059	13.5386	9.25779e-42	6.45032e-40
LIFR	873.467	-2.8146	0.208338	-13.5098	1.36912e-41	9.50199e-40
CDH24	142.811	2.21039	0.163665	13.5056	1.44932e-41	1.00195e-39
AFP	14443.2	6.03808	0.447369	13.4969	1.63198e-41	1.12385e-39
KMT5C	371.381	1.50132	0.111299	13.489	1.81469e-41	1.24485e-39
CSPG4	460.832	2.12768	0.157764	13.4864	1.87949e-41	1.28434e-39
CENPU	410.889	2.19501	0.162783	13.4843	1.93503e-41	1.31723e-39
HELLS	307.318	2.39921	0.178625	13.4316	3.95021e-41	2.67875e-39
EHD3	352.533	-2.14639	0.159892	-13.424	4.37255e-41	2.95388e-39
FSTL4	90.8172	4.35674	0.324686	13.4183	4.72256e-41	3.17825e-39
EHMT2	1461.22	1.31732	0.0981976	13.415	4.94057e-41	3.31242e-39
S100P	2441.47	5.70536	0.425501	13.4086	5.38555e-41	3.59718e-39
ROBO1	2865.11	2.89474	0.216019	13.4004	6.0171e-41	4.00397e-39
NQO1	7034.69	4.8775	0.364041	13.3982	6.19115e-41	4.10441e-39
MSH2	708.576	1.29569	0.0967571	13.3911	6.81514e-41	4.50129e-39
FCN3	1310.07	-4.072	0.304149	-13.3882	7.0873e-41	4.6637e-39
MARCO	778.622	-4.82795	0.360927	-13.3765	8.29344e-41	5.43725e-39
CDK5RAP3	193.668	2.14838	0.160684	13.3702	9.0316e-41	5.89943e-39
ZFP1	386.059	-1.71664	0.128466	-13.3626	1.00027e-40	6.5098e-39
DCUN1D3	455.431	-1.18346	0.0885765	-13.3609	1.02282e-40	6.63228e-39
CEP250	1044.03	1.08636	0.0813156	13.3599	1.03771e-40	6.70436e-39
HOXA10	73.4265	5.70159	0.427043	13.3513	1.16363e-40	7.49066e-39
SCAMP3	4664.62	1.28731	0.0965178	13.3376	1.39948e-40	8.97639e-39
FATE1	18.8704	4.55385	0.341785	13.3237	1.68498e-40	1.07687e-38
PITX1	218.092	5.65242	0.424381	13.3192	1.79033e-40	1.1401e-38
TUBE1	590.348	-1.80373	0.135442	-13.3174	1.83502e-40	1.16438e-38
CBX2	223.078	2.71974	0.204268	13.3146	1.9043e-40	1.20405e-38
COCH	150.195	4.32305	0.325367	13.2867	2.7661e-40	1.74274e-38
DBF4B	196.139	1.55394	0.116996	13.282	2.94294e-40	1.8476e-38
MRAP2	174.611	4.15335	0.313203	13.2609	3.90264e-40	2.44148e-38
FCN2	474.921	-4.87931	0.368873	-13.2276	6.08057e-40	3.79065e-38
MUC13	5932.49	5.20458	0.393726	13.2188	6.83534e-40	4.24628e-38
ZNF517	686.138	1.73145	0.131007	13.2165	7.04929e-40	4.36393e-38
MCM6	1308.18	1.74004	0.131687	13.2135	7.33549e-40	4.52534e-38
MEP1A	292.223	6.21618	0.470779	13.2041	8.31376e-40	5.11109e-38
ADRA2B	125.754	-2.23059	0.168936	-13.2037	8.34964e-40	5.11545e-38
RAB3B	570.821	3.7764	0.286018	13.2034	8.38969e-40	5.12232e-38
MCL1	16313.6	-1.24959	0.0947466	-13.1887	1.01891e-39	6.19965e-38
PPOX	822.738	1.1697	0.0887112	13.1855	1.06352e-39	6.44899e-38
GPRIN1	149.169	2.62722	0.199279	13.1836	1.09049e-39	6.59006e-38
DENND4B	1529.71	1.05536	0.0801453	13.168	1.34042e-39	8.07296e-38
WDR76	273.057	2.23002	0.169376	13.1661	1.37528e-39	8.2549e-38
PCLAF	161.613	2.41925	0.183779	13.1639	1.4155e-39	8.46775e-38
FAM111B	307.647	2.59908	0.197598	13.1534	1.62728e-39	9.70198e-38
PRIM2	329.755	1.18924	0.0905016	13.1405	1.92882e-39	1.14613e-37
SSX1	376.238	8.90159	0.677583	13.1373	2.01398e-39	1.19275e-37
CETP	468.644	-2.76402	0.210616	-13.1235	2.41525e-39	1.42564e-37
AADAT	594.834	-2.79616	0.213258	-13.1116	2.82497e-39	1.66196e-37
PLSCR4	1023.01	-1.93334	0.147628	-13.096	3.46978e-39	2.03457e-37
KCTD7	266.496	1.32342	0.101115	13.0883	3.84179e-39	2.2453e-37
SIX2	42.3496	6.27297	0.479554	13.0808	4.23733e-39	2.46835e-37
KHDC4	1138.14	1.30335	0.0996404	13.0805	4.2552e-39	2.47066e-37
PEA15	4755.88	1.17154	0.089577	13.0786	4.36297e-39	2.52498e-37
COL2A1	341.668	7.91277	0.605137	13.076	4.51596e-39	2.60503e-37
SEMA3F	900.415	1.27108	0.0973861	13.052	6.18942e-39	3.55882e-37
SPRY2	627.162	-1.54966	0.11875	-13.0498	6.37021e-39	3.65095e-37
IGF2BP3	138.251	4.84712	0.371792	13.0372	7.52023e-39	4.29621e-37
SOCS7	390.486	1.51628	0.116327	13.0347	7.76877e-39	4.42397e-37
TMEM79	234.397	1.15155	0.0883653	13.0317	8.074e-39	4.58309e-37
CTAG2	218.718	10.3017	0.791493	13.0155	9.99291e-39	5.65427e-37
ETS2	9288.42	-1.68774	0.12973	-13.0097	1.07762e-38	6.0781e-37
DBH	384.848	-3.12646	0.240371	-13.0068	1.11891e-38	6.29104e-37
RAD54B	53.3371	1.90332	0.146405	13.0004	1.21753e-38	6.82396e-37
CHTF18	440.585	1.71922	0.132308	12.9941	1.3218e-38	7.38506e-37
COX7B2	232.17	9.24064	0.711476	12.988	1.43137e-38	7.97213e-37
WDHD1	181.106	1.99863	0.154058	12.9732	1.73657e-38	9.64175e-37
AP5Z1	1617.08	1.13099	0.0872028	12.9696	1.81972e-38	1.00719e-36
HASPIN	30.5137	2.72249	0.21027	12.9476	2.42472e-38	1.33789e-36
PLK4	113.893	2.11373	0.163293	12.9444	2.52722e-38	1.39013e-36
TIGD5	518.385	1.65821	0.128117	12.943	2.57417e-38	1.41158e-36
UBAP2L	4601.35	1.00255	0.0775818	12.9225	3.36077e-38	1.83725e-36
ILF3	5908.2	0.841581	0.0651458	12.9184	3.54377e-38	1.93136e-36
CHAF1A	660.248	1.4561	0.112793	12.9095	3.97886e-38	2.16185e-36
MAGEC2	357.898	8.72014	0.675688	12.9056	4.18702e-38	2.26801e-36
RAD51AP1	165.636	2.26632	0.175683	12.9001	4.49703e-38	2.42853e-36
COLEC10	431.367	-3.98423	0.309046	-12.892	4.99166e-38	2.68748e-36
CBFA2T2	786.286	1.19004	0.0923169	12.8908	5.07111e-38	2.722e-36
SPATC1L	243.945	2.93777	0.228017	12.884	5.5412e-38	2.96538e-36
RUSC1	932.997	1.39976	0.108719	12.875	6.22668e-38	3.3222e-36
MCM3	2997.96	1.54524	0.120137	12.8623	7.33489e-38	3.90176e-36
CHIC2	375.236	-0.991824	0.0771753	-12.8516	8.427e-38	4.46933e-36
TACC3	1234.1	1.98238	0.154291	12.8483	8.78655e-38	4.64615e-36
COL9A1	24.8412	3.91687	0.304902	12.8463	9.02173e-38	4.75635e-36
PIGC	1400.18	1.06584	0.0830626	12.8317	1.08887e-37	5.72363e-36
C1orf35	852.669	1.31561	0.102564	12.8271	1.15554e-37	6.05619e-36
ALG1L	189.132	3.45866	0.269664	12.8258	1.17532e-37	6.14173e-36
DCAF4L2	419.357	9.73717	0.759517	12.8202	1.26351e-37	6.58322e-36
NT5DC2	949.958	2.63695	0.205939	12.8045	1.54623e-37	8.03271e-36
TINAG	217.329	7.78454	0.608095	12.8015	1.60797e-37	8.32908e-36
CDC7	180.885	2.06415	0.16129	12.7978	1.68745e-37	8.71539e-36
FOS	5984.71	-3.096	0.242004	-12.7932	1.79056e-37	9.22114e-36
GBA	3490.92	1.37433	0.107543	12.7793	2.13872e-37	1.09537e-35
FAM72D	17.0802	3.65981	0.286385	12.7793	2.13931e-37	1.09537e-35
PHLDA1	3519.89	-2.40619	0.188374	-12.7735	2.30597e-37	1.1773e-35
CUL7	1306.15	1.19629	0.0937485	12.7606	2.72147e-37	1.38546e-35
CYP17A1	974.01	5.1689	0.405264	12.7544	2.94609e-37	1.49552e-35
MAPK8IP2	439.441	3.29218	0.258387	12.7413	3.48502e-37	1.76405e-35
LY6H	27.7034	4.40424	0.345673	12.7411	3.49518e-37	1.76417e-35
FOXS1	104.646	2.86356	0.225156	12.7181	4.68994e-37	2.36051e-35
LIN28B	88.4553	10.8763	0.855278	12.7167	4.7742e-37	2.39614e-35
FRMD4B	974.367	-1.39082	0.109765	-12.6709	8.57784e-37	4.29303e-35
LCN2	10163	4.76676	0.376708	12.6537	1.06679e-36	5.32406e-35
AJM1	217.188	1.90615	0.150799	12.6403	1.26602e-36	6.30067e-35
RTL10	607.898	1.14158	0.0903483	12.6353	1.34843e-36	6.69207e-35
IL1RAP	1861.26	-2.08051	0.164664	-12.6349	1.35588e-36	6.7103e-35
ILF2	5412.33	0.964508	0.0763529	12.6322	1.40234e-36	6.92096e-35
RNFT2	85.2977	2.71042	0.214728	12.6225	1.58632e-36	7.80726e-35
TRIM11	708.779	1.16739	0.0924972	12.6208	1.62099e-36	7.95584e-35
TRIM50	278.267	5.40954	0.428732	12.6175	1.69016e-36	8.27246e-35
CABYR	197.449	4.30469	0.341398	12.609	1.88324e-36	9.19217e-35
IP6K1	1814.42	0.872396	0.0692549	12.5969	2.19666e-36	1.06926e-34
CAD	1416.05	1.27006	0.100845	12.5942	2.2737e-36	1.10374e-34
ZNF251	557.44	1.26529	0.100558	12.5827	2.62946e-36	1.27296e-34
TMEM145	51.3726	3.96038	0.314964	12.5741	2.93191e-36	1.41552e-34
DNAJC6	202.576	2.56456	0.203985	12.5723	2.99857e-36	1.44378e-34
TBX4	50.5618	6.95529	0.553472	12.5667	3.22041e-36	1.54641e-34
PEX13	1553.91	-0.80376	0.0639822	-12.5623	3.40502e-36	1.63065e-34
ACADS	5358.56	-1.77709	0.141581	-12.5517	3.88882e-36	1.85733e-34
TM4SF20	305.154	7.40206	0.590992	12.5248	5.46198e-36	2.60169e-34
CSMD1	109.171	6.55285	0.52366	12.5136	6.2939e-36	2.98994e-34
COL6A6	20.4649	-3.34473	0.267341	-12.5111	6.4926e-36	3.07611e-34
DDX39A	2431.64	1.47907	0.118258	12.5071	6.82301e-36	3.22405e-34
NDST3	13.1382	-4.33276	0.346841	-12.4921	8.24901e-36	3.88754e-34
CCDC142	309.358	1.07679	0.0863051	12.4765	1.00294e-35	4.71408e-34
KDSR	2890.74	-0.938631	0.0752616	-12.4716	1.06691e-35	5.00151e-34
DHX34	1045.43	1.165	0.0934779	12.4629	1.18991e-35	5.56344e-34
EPHA2	1452	-2.08613	0.16757	-12.4494	1.40978e-35	6.57415e-34
TIGD1	131.249	1.78277	0.14346	12.4269	1.86643e-35	8.68086e-34
METTL6	401.491	0.816393	0.0656972	12.4266	1.87425e-35	8.69445e-34
TRPC6	37.3105	2.09752	0.168905	12.4184	2.07765e-35	9.59049e-34
RFX8	19.0837	2.78519	0.22428	12.4183	2.0782e-35	9.59049e-34
DUSP6	3449.72	-1.72859	0.139237	-12.4147	2.17496e-35	1.0011e-33
MYD88	2278.44	-1.04676	0.0843513	-12.4096	2.3188e-35	1.06455e-33
ZNF335	858.02	0.774984	0.0624924	12.4013	2.57258e-35	1.17802e-33
CAPN11	26.6898	2.10902	0.170245	12.3882	3.0292e-35	1.38354e-33
SEC62	6247.29	-0.914413	0.0738306	-12.3853	3.13934e-35	1.43017e-33
SPOCK1	187.026	4.41046	0.356319	12.3779	3.4443e-35	1.56508e-33
UBE2S	702.932	1.99202	0.160963	12.3756	3.54159e-35	1.60519e-33
ZNF775	108.911	1.51486	0.122416	12.3748	3.57971e-35	1.61834e-33
TMEM26	42.2284	-2.19094	0.177176	-12.3659	3.99888e-35	1.80325e-33
ERFE	62.637	2.69331	0.218094	12.3493	4.91328e-35	2.20998e-33
SPSB2	430.24	1.52264	0.123324	12.3467	5.07711e-35	2.2779e-33
SIX4	55.4766	3.38599	0.274459	12.337	5.72607e-35	2.5626e-33
CCT3	15422.4	1.18306	0.096067	12.3149	7.52969e-35	3.36131e-33
PCNX3	2278.45	0.961408	0.0780818	12.3128	7.72618e-35	3.44038e-33
NSMCE2	988.183	1.45191	0.117927	12.312	7.80881e-35	3.46848e-33
TTC39A	505.551	3.17581	0.258176	12.301	8.95078e-35	3.9658e-33
CCHCR1	1361.51	1.41715	0.115242	12.2972	9.38242e-35	4.1467e-33
PLPP3	4232.64	-1.65205	0.1344	-12.2921	9.99383e-35	4.40596e-33
HOXD4	15.4576	5.29779	0.431326	12.2826	1.12389e-34	4.9426e-33
PNRC1	4977.47	-1.44218	0.117461	-12.2779	1.1903e-34	5.22176e-33
SEZ6	126.408	5.90381	0.481045	12.2729	1.26676e-34	5.54346e-33
TRIM16	682.738	3.07312	0.250465	12.2697	1.31802e-34	5.75361e-33
SLC2A5	396.263	4.30803	0.351242	12.2651	1.39406e-34	6.07067e-33
G6PD	1746.61	2.63945	0.215367	12.2556	1.5678e-34	6.81052e-33
DNASE1L3	1353.69	-2.88906	0.235952	-12.2443	1.80217e-34	7.80954e-33
REG1A	994.511	7.8195	0.63989	12.2201	2.42907e-34	1.05006e-32
TMEM201	455.662	1.31624	0.107732	12.2177	2.50208e-34	1.07899e-32
SGMS2	682.006	-1.77446	0.145353	-12.2079	2.81973e-34	1.21303e-32
KIFC2	463.648	1.98129	0.162353	12.2036	2.97359e-34	1.27613e-32
SFN	1395.68	3.89666	0.319531	12.1949	3.30789e-34	1.41618e-32
MYO19	1037.53	1.22252	0.100272	12.1921	3.42669e-34	1.46351e-32
EFNA4	380.909	1.58678	0.130259	12.1818	3.88774e-34	1.65644e-32
BLM	101.132	2.38301	0.19569	12.1774	4.09906e-34	1.7423e-32
USP49	158.371	1.24327	0.102111	12.1757	4.18852e-34	1.77607e-32
EDC3	803.98	0.831104	0.068261	12.1754	4.204e-34	1.77839e-32
FAAP24	108.63	1.45632	0.119658	12.1706	4.45635e-34	1.88066e-32
DACH1	36.4185	-2.62174	0.215641	-12.1579	5.20959e-34	2.19333e-32
CD4	2775.82	-1.9617	0.161358	-12.1574	5.23773e-34	2.19997e-32
NUDT17	63.8799	1.84128	0.151479	12.1553	5.3747e-34	2.25218e-32
KNTC1	526.58	1.9301	0.158823	12.1525	5.56393e-34	2.32598e-32
UPK3A	402.395	5.73105	0.471771	12.148	5.88178e-34	2.45309e-32
IQCC	75.6928	1.48818	0.122525	12.146	6.02762e-34	2.50803e-32
SLCO1C1	10.6706	3.92828	0.323444	12.1452	6.08697e-34	2.5268e-32
SP6	53.7386	3.00986	0.247926	12.1401	6.47105e-34	2.67998e-32
TPX2	1232.84	2.11147	0.174196	12.1212	8.15572e-34	3.36983e-32
PTP4A3	1235.39	2.59057	0.213793	12.1172	8.56478e-34	3.53064e-32
ZNF696	545.716	1.29689	0.107062	12.1135	8.9618e-34	3.68575e-32
GABRE	817.209	2.85772	0.236003	12.1088	9.48364e-34	3.89136e-32
HROB	131.297	1.93833	0.160176	12.1013	1.0398e-33	4.25669e-32
B4GALNT2	165.046	7.24976	0.599101	12.1011	1.04247e-33	4.25781e-32
TBXA2R	181.629	-1.78382	0.147481	-12.0953	1.11862e-33	4.55836e-32
VPS72	1733.14	1.07663	0.0890631	12.0884	1.2169e-33	4.94016e-32
ETFDH	2943.55	-1.6724	0.138348	-12.0883	1.21787e-33	4.94016e-32
ZBTB21	660.458	-1.44279	0.119381	-12.0855	1.25968e-33	5.09814e-32
SSUH2	246.107	3.91996	0.324364	12.0851	1.26659e-33	5.11443e-32
KIAA1522	3175	1.51203	0.125119	12.0848	1.27139e-33	5.12218e-32
GPSM2	164.251	1.78723	0.147998	12.076	1.41379e-33	5.68299e-32
PIMREG	70.909	3.29899	0.273302	12.0708	1.50589e-33	6.03953e-32
EGR1	7685.79	-2.59511	0.215008	-12.0698	1.52451e-33	6.10046e-32
SOCS6	1364.58	-1.08238	0.0896862	-12.0685	1.54864e-33	6.18309e-32
CLK2	1352.79	1.04097	0.0863579	12.0541	1.8449e-33	7.34941e-32
NOTCH3	1942.59	2.05307	0.170333	12.0533	1.86401e-33	7.40893e-32
DSN1	748.066	1.27051	0.105431	12.0507	1.92416e-33	7.63093e-32
MAFA	68.9839	5.86321	0.48659	12.0496	1.94914e-33	7.71277e-32
PMFBP1	40.8644	2.91939	0.242348	12.0463	2.02903e-33	8.01106e-32
ERLIN1	3441.39	-1.30034	0.108012	-12.0389	2.22026e-33	8.74664e-32
DQX1	94.4408	6.15414	0.51275	12.0022	3.45825e-33	1.35935e-31
EDIL3	250.689	2.60458	0.217024	12.0014	3.49477e-33	1.37067e-31
SCNM1	1155.82	1.4252	0.118755	12.0012	3.50343e-33	1.37105e-31
GLP1R	52.9382	6.86099	0.572129	11.992	3.91156e-33	1.5274e-31
ZBTB12	116.21	1.9316	0.161437	11.965	5.41782e-33	2.11093e-31
GLI4	419.247	1.66459	0.139177	11.9603	5.735e-33	2.22962e-31
ANAPC7	1335.3	0.925283	0.0773642	11.9601	5.74973e-33	2.23047e-31
EBF1	149.485	2.00174	0.167461	11.9534	6.22946e-33	2.4113e-31
CXCL12	3303.86	-2.66388	0.222876	-11.9523	6.31402e-33	2.43343e-31
NAT9	1205.31	1.22302	0.102325	11.9523	6.31316e-33	2.43343e-31
CLEC1B	83.525	-5.181	0.433748	-11.9447	6.91675e-33	2.65995e-31
PZP	1004.88	-4.33412	0.363635	-11.9189	9.43521e-33	3.62063e-31
TMEM106C	2868.64	1.50221	0.126045	11.918	9.53216e-33	3.64995e-31
DKK1	517.005	5.48992	0.460729	11.9157	9.80096e-33	3.74481e-31
ACBD6	1331.55	1.08248	0.0908623	11.9134	1.00817e-32	3.8438e-31
PAGE4	434.332	7.52931	0.632082	11.9119	1.02584e-32	3.90279e-31
SF3B4	3389.93	1.06926	0.0898056	11.9064	1.09591e-32	4.16048e-31
FAM72A	19.6559	2.75942	0.231815	11.9035	1.13422e-32	4.29672e-31
LOXL2	596.889	1.62254	0.136408	11.8947	1.26045e-32	4.76477e-31
CCDC93	798.328	0.979608	0.0823875	11.8903	1.33005e-32	5.0172e-31
NECAB3	1939.4	1.48894	0.125233	11.8893	1.34505e-32	5.0598e-31
COLCA2	95.3268	2.87023	0.241415	11.8892	1.34704e-32	5.0598e-31
TCIM	2351.28	-2.25733	0.189889	-11.8876	1.37247e-32	5.14444e-31
LIN7C	1543.92	-0.802981	0.0675491	-11.8874	1.37678e-32	5.14974e-31
LYVE1	418.956	-2.96879	0.249804	-11.8845	1.42457e-32	5.31729e-31
CTSV	134.291	3.83631	0.322899	11.8808	1.48916e-32	5.54675e-31
CIP2A	138.661	2.17041	0.182685	11.8806	1.4924e-32	5.54718e-31
NELFE	3118.97	1.35214	0.114052	11.8554	2.01704e-32	7.48156e-31
DNAH14	293.563	1.28246	0.108211	11.8515	2.11365e-32	7.8236e-31
BAIAP2L2	566.77	3.01548	0.254776	11.8358	2.54911e-32	9.4158e-31
MCM4	2014.12	1.62524	0.137347	11.8331	2.63281e-32	9.70479e-31
LEF1	273.625	2.95384	0.249926	11.8189	3.11834e-32	1.14707e-30
SMARCA4	3310.03	0.949448	0.0803684	11.8137	3.31643e-32	1.21742e-30
RNF152	1799.88	-1.80893	0.153145	-11.8118	3.39093e-32	1.2422e-30
NUDT1	463.528	1.84825	0.156581	11.8038	3.72855e-32	1.36307e-30
HOXD3	11.2581	4.4933	0.380747	11.8013	3.84553e-32	1.40295e-30
CCDC28B	173.198	2.38429	0.202048	11.8006	3.87358e-32	1.41029e-30
CDCA7	181.591	3.73538	0.3167	11.7947	4.15621e-32	1.51009e-30
KLHL15	604.865	-1.35917	0.115258	-11.7924	4.27401e-32	1.54972e-30
KCNK9	53.5877	5.80356	0.492709	11.7789	5.01669e-32	1.81531e-30
YEATS2	635.381	1.06437	0.0903773	11.777	5.12958e-32	1.85238e-30
LIN37	31.5228	1.52699	0.129792	11.7649	5.91839e-32	2.1329e-30
ASB16	31.7538	2.0806	0.176853	11.7645	5.94472e-32	2.13805e-30
GABRQ	15.7284	4.65891	0.396032	11.764	5.98568e-32	2.14843e-30
NAAA	1030.16	-1.64509	0.139877	-11.761	6.19904e-32	2.22053e-30
LYPD1	93.4499	3.81396	0.32433	11.7595	6.31034e-32	2.25585e-30
FOXK1	882.103	1.22666	0.104371	11.7528	6.82798e-32	2.436e-30
SPP1	26364.4	4.31602	0.367377	11.7482	7.21335e-32	2.56833e-30
RASGRF2	260.681	1.88681	0.160632	11.7462	7.38774e-32	2.61992e-30
RHNO1	482.65	1.15111	0.0979973	11.7463	7.37356e-32	2.61992e-30
SCRIB	4201.16	1.33178	0.113403	11.7438	7.60271e-32	2.69078e-30
CCDC34	484.477	1.67246	0.142476	11.7385	8.08707e-32	2.85652e-30
ALKBH6	41.5469	1.66679	0.142208	11.7208	9.97545e-32	3.51654e-30
GPR182	69.7583	-3.36856	0.2877	-11.7086	1.15167e-31	4.05183e-30
LHX4	30.9166	2.49203	0.212878	11.7064	1.18243e-31	4.15183e-30
OSBPL3	363.859	1.76551	0.150854	11.7035	1.22372e-31	4.28834e-30
ZC2HC1C	199.043	-1.39191	0.119016	-11.6951	1.34998e-31	4.72149e-30
LIN9	177.889	1.54789	0.132372	11.6935	1.3757e-31	4.80197e-30
MCRS1	1761.9	0.795228	0.0680147	11.692	1.40048e-31	4.87888e-30
CRYBG2	144.039	2.56065	0.219206	11.6815	1.58487e-31	5.51044e-30
RTKN2	70.1838	2.85626	0.244549	11.6797	1.61884e-31	5.61757e-30
RAB11FIP4	1608.74	1.83295	0.156959	11.6779	1.65273e-31	5.72397e-30
SAPCD2	83.3988	2.8705	0.245826	11.677	1.6712e-31	5.77671e-30
MAGEB2	105.128	10.0428	0.860327	11.6732	1.74715e-31	6.01582e-30
ABCC5	682.076	1.09112	0.0934707	11.6734	1.74409e-31	6.01582e-30
KIF24	96.1952	1.89611	0.162496	11.6687	1.84205e-31	6.33032e-30
FANCE	163.243	1.6705	0.143214	11.6643	1.9388e-31	6.64994e-30
FANCB	24.1733	2.297	0.196965	11.662	1.9937e-31	6.82505e-30
SLC38A2	11726.7	-1.64133	0.140907	-11.6483	2.34131e-31	7.99962e-30
HOXD8	27.8119	3.08922	0.265217	11.6479	2.35189e-31	8.02036e-30
TAZ	1092.33	1.0822	0.0929479	11.6431	2.48751e-31	8.46658e-30
TESMIN	110.169	2.32404	0.19961	11.6429	2.49358e-31	8.47103e-30
ZADH2	1156.41	-1.06239	0.0914138	-11.6217	3.19587e-31	1.08361e-29
COL4A1	9022.82	1.779	0.153335	11.6021	4.02276e-31	1.36138e-29
TRIM59	84.4606	2.01523	0.173752	11.5983	4.20522e-31	1.42042e-29
NPLOC4	5380.68	0.857428	0.0739432	11.5958	4.32972e-31	1.4597e-29
MAST2	1265.34	1.06185	0.0915794	11.5948	4.37685e-31	1.47279e-29
MAGEB17	46.5533	6.65165	0.573925	11.5898	4.6448e-31	1.56e-29
MAGEC1	173.502	8.70726	0.75153	11.586	4.85036e-31	1.62597e-29
TMC7	72.8134	2.17036	0.187434	11.5793	5.24451e-31	1.75479e-29
PIGU	1210.23	1.13995	0.0984654	11.5771	5.38093e-31	1.79705e-29
ZNF330	1057.32	-1.01786	0.0879279	-11.576	5.45006e-31	1.81672e-29
PRCC	2915.37	0.963863	0.0832805	11.5737	5.60192e-31	1.86384e-29
DUSP12	446.507	0.935157	0.0808208	11.5707	5.79785e-31	1.92184e-29
OSR2	67.6572	4.17634	0.360937	11.5708	5.7921e-31	1.92184e-29
ITPKA	371.812	2.58829	0.223921	11.5589	6.65203e-31	2.20087e-29
HAUS5	604.682	1.01398	0.0877296	11.558	6.72464e-31	2.22076e-29
RBM7	635.826	-0.793878	0.0686881	-11.5577	6.74754e-31	2.22418e-29
TCOF1	1492.54	1.05462	0.091256	11.5567	6.83016e-31	2.24725e-29
LILRA2	58.5372	-1.96064	0.16971	-11.5529	7.1375e-31	2.34403e-29
DHPS	66.2218	1.66112	0.14383	11.5491	7.45711e-31	2.44447e-29
ARHGAP33	233.8	1.57058	0.136062	11.5431	7.99585e-31	2.61625e-29
LCAT	3226.56	-2.5269	0.218966	-11.5402	8.27768e-31	2.70348e-29
STRIP2	96.9511	2.65988	0.230799	11.5246	9.91262e-31	3.23151e-29
PPM1F	1193	1.00645	0.0873337	11.5241	9.97026e-31	3.24435e-29
RNF157	395.527	2.61056	0.226844	11.5082	1.19942e-30	3.89582e-29
HSF4	423.12	1.81621	0.15788	11.5037	1.26318e-30	4.09543e-29
TSSK6	83.3272	1.38464	0.120383	11.5019	1.29019e-30	4.17536e-29
WNK4	226.323	3.61516	0.314509	11.4946	1.40429e-30	4.52814e-29
FAM220A	480.608	0.774447	0.0673745	11.4947	1.40324e-30	4.52814e-29
GHR	3661.4	-2.46436	0.214538	-11.4868	1.53699e-30	4.94706e-29
POLR1A	1511.04	0.806654	0.0702333	11.4853	1.56305e-30	5.02181e-29
ASIC1	131.555	3.3549	0.292138	11.484	1.58818e-30	5.09336e-29
POLD1	689.509	1.26382	0.110074	11.4815	1.63381e-30	5.22436e-29
SEPTIN3	61.4816	3.15445	0.274743	11.4815	1.63491e-30	5.22436e-29
IRAK1	5145.36	1.30903	0.114026	11.4801	1.66112e-30	5.29857e-29
C8orf33	2387.93	1.29075	0.112457	11.4778	1.70618e-30	5.43256e-29
KPNA2	2496.43	1.41163	0.123055	11.4715	1.83456e-30	5.83087e-29
CNBP	11333.6	-0.703155	0.0613268	-11.4657	1.96171e-30	6.22386e-29
ZFP36L1	10972.4	-1.10552	0.0964281	-11.4647	1.98454e-30	6.28508e-29
IQCD	60.2747	2.73396	0.23849	11.4636	2.00945e-30	6.35264e-29
TBC1D15	1478	-0.662745	0.0578381	-11.4586	2.12874e-30	6.71782e-29
ZFP62	515.481	0.990079	0.0864607	11.4512	2.31908e-30	7.30551e-29
LAMA4	1068.5	1.52322	0.133028	11.4503	2.3422e-30	7.3653e-29
ENAH	3160.33	1.55664	0.135988	11.4469	2.43747e-30	7.65132e-29
SLC39A14	17538.1	-1.64674	0.143873	-11.4458	2.46758e-30	7.73219e-29
MAP2K3	2963.67	-1.24986	0.109254	-11.44	2.64035e-30	8.25901e-29
BCO2	477.578	-3.07999	0.269276	-11.4381	2.69845e-30	8.42588e-29
PLK3	359.517	-1.61328	0.141079	-11.4353	2.78711e-30	8.68746e-29
RBIS	481.432	1.47641	0.129136	11.433	2.86161e-30	8.90406e-29
ZNF219	1006.92	1.26312	0.110483	11.4327	2.86987e-30	8.91415e-29
LRRC4	39.1905	-1.88367	0.1648	-11.43	2.96115e-30	9.18164e-29
ATAD5	128.346	1.64656	0.144067	11.4291	2.99156e-30	9.25976e-29
SH3BP5L	1570.18	0.877157	0.0767674	11.4262	3.09506e-30	9.56345e-29
PRAME	389.559	6.80892	0.596095	11.4225	3.2264e-30	9.95198e-29
ZKSCAN3	331.259	1.42955	0.125166	11.4212	3.27573e-30	1.00866e-28
NCOR1	2677.38	-1.15441	0.101079	-11.4209	3.2885e-30	1.01084e-28
EGR2	202.305	-2.5519	0.223453	-11.4203	3.31122e-30	1.01607e-28
DHX57	627.928	0.818475	0.0716795	11.4185	3.3789e-30	1.03505e-28
CRIP3	228.802	2.27534	0.19928	11.4178	3.40848e-30	1.04232e-28
MMADHC	3095.24	-0.803707	0.0703979	-11.4166	3.45329e-30	1.0542e-28
H4C5	20.8733	3.46355	0.303424	11.4149	3.52353e-30	1.0738e-28
FLAD1	2399.48	1.03468	0.0906448	11.4146	3.53462e-30	1.07534e-28
FOXO1	1338.24	-1.6959	0.148703	-11.4046	3.96692e-30	1.20479e-28
B3GALNT2	560.155	0.916508	0.0803936	11.4003	4.1688e-30	1.26394e-28
PANK1	2474.96	-1.59085	0.139601	-11.3957	4.39469e-30	1.33016e-28
MRO	142.192	-2.31992	0.203638	-11.3924	4.56356e-30	1.37893e-28
H4C8	168.755	2.65183	0.232887	11.3868	4.86628e-30	1.4679e-28
MAP3K9	261.769	1.31282	0.115401	11.3762	5.4963e-30	1.65513e-28
BLOC1S3	668.459	0.980519	0.0862318	11.3707	5.84901e-30	1.75836e-28
RPS6KL1	233.777	2.0337	0.178873	11.3695	5.93405e-30	1.78092e-28
PDIA2	55.7884	4.69697	0.413367	11.3627	6.41208e-30	1.92114e-28
PVALB	15.1072	-3.64591	0.320993	-11.3582	6.74935e-30	2.01878e-28
CYP2C19	894.117	-3.63631	0.320247	-11.3547	7.02842e-30	2.09872e-28
ELFN2	285.252	3.72903	0.328623	11.3474	7.63628e-30	2.27641e-28
TCF15	30.9184	2.3417	0.206452	11.3426	8.07318e-30	2.40262e-28
ACAN	75.8753	3.63644	0.320658	11.3406	8.25973e-30	2.45402e-28
ATAD2	2047.63	1.70581	0.150455	11.3376	8.5435e-30	2.5341e-28
NMB	207.113	2.19858	0.194037	11.3307	9.24552e-30	2.73775e-28
ARHGEF11	2307.13	1.14166	0.100861	11.3191	1.05509e-29	3.11909e-28
CCT6A	6038.36	0.838268	0.0741087	11.3113	1.15345e-29	3.40421e-28
BX276092.9	56.3845	7.79744	0.689525	11.3084	1.19212e-29	3.51251e-28
ADAM15	3646.82	1.33275	0.117904	11.3037	1.25765e-29	3.69943e-28
CSPG5	62.8314	2.52077	0.223015	11.3031	1.26599e-29	3.71781e-28
LIG1	1042.17	1.15799	0.102557	11.2912	1.45016e-29	4.25166e-28
IGSF3	627.794	2.55595	0.226424	11.2883	1.49888e-29	4.38724e-28
CENPO	200.477	1.65561	0.1467	11.2857	1.54459e-29	4.51361e-28
SLC35D1	3735.71	-1.36522	0.120997	-11.2831	1.59064e-29	4.64054e-28
SULT1C2	758.635	3.59501	0.318829	11.2757	1.73087e-29	5.04136e-28
ZNF605	400.056	1.15451	0.102435	11.2706	1.83299e-29	5.33006e-28
DYNC1I1	255.215	3.8458	0.341233	11.2703	1.83927e-29	5.33959e-28
NVL	455.551	0.93901	0.0834164	11.2569	2.14177e-29	6.20765e-28
TRAF2	1193.49	1.17498	0.104438	11.2505	2.30239e-29	6.6623e-28
PHACTR3	7.67991	-2.90007	0.257964	-11.2422	2.53114e-29	7.31231e-28
CRAMP1	287.895	0.969233	0.0862157	11.242	2.53689e-29	7.31705e-28
C1QL1	351.407	3.91385	0.34846	11.2319	2.84446e-29	8.19086e-28
SUCO	1579.7	1.11926	0.0996756	11.229	2.93633e-29	8.44171e-28
S100A12	11.7375	-2.9688	0.264442	-11.2266	3.01743e-29	8.66086e-28
GPR158	137.21	3.41346	0.304192	11.2214	3.20179e-29	9.1752e-28
PAMR1	194.119	-2.16398	0.192908	-11.2177	3.33947e-29	9.55434e-28
PAQR4	140	2.0367	0.181573	11.217	3.3654e-29	9.61303e-28
TEX19	7.43852	4.75519	0.424245	11.2086	3.7006e-29	1.05535e-27
LARP1B	1307.27	-1.12158	0.100106	-11.2039	3.90364e-29	1.11147e-27
EPPK1	450.656	3.371	0.300895	11.2033	3.9304e-29	1.1173e-27
XPO5	1493.25	0.980984	0.0876126	11.1968	4.22522e-29	1.19919e-27
ACLY	3682.42	1.0432	0.0931717	11.1966	4.23855e-29	1.20106e-27
AKR1C3	16218.2	1.61192	0.144	11.1939	4.36901e-29	1.23606e-27
IL1RL1	78.9691	-3.4495	0.308245	-11.1908	4.52525e-29	1.27822e-27
BICDL1	545.629	2.28699	0.204382	11.1898	4.5763e-29	1.29059e-27
GAD1	35.0418	4.79163	0.42823	11.1894	4.59586e-29	1.29405e-27
UXS1	1373.58	0.916904	0.0819516	11.1884	4.64952e-29	1.30709e-27
OTUB2	94.8151	1.577	0.14102	11.1829	4.94638e-29	1.38835e-27
CKS1B	1082.28	1.2521	0.111984	11.1811	5.04603e-29	1.41408e-27
CD200	138.507	1.87401	0.167661	11.1774	5.2613e-29	1.47209e-27
NETO2	132.383	2.29056	0.205004	11.1732	5.51264e-29	1.53999e-27
MESP1	125.714	2.01069	0.179968	11.1725	5.55981e-29	1.55072e-27
RIBC2	53.419	2.99206	0.267981	11.1652	6.03363e-29	1.68024e-27
ZNF142	515.992	0.827218	0.0740924	11.1647	6.07103e-29	1.68801e-27
NAA40	497.294	1.08144	0.0968675	11.1641	6.1109e-29	1.69644e-27
POLG2	318.877	1.05788	0.0947996	11.1591	6.46432e-29	1.79176e-27
MCM5	2509.24	1.40661	0.12608	11.1565	6.65955e-29	1.84065e-27
C5orf46	27.7371	3.8508	0.345164	11.1564	6.66143e-29	1.84065e-27
FAM222A	626.926	1.74066	0.156056	11.1541	6.83997e-29	1.88705e-27
KCNN2	147.443	-3.43169	0.307745	-11.1511	7.07637e-29	1.94924e-27
GABBR2	125.676	4.98614	0.447205	11.1496	7.19566e-29	1.97903e-27
PRKRIP1	880.403	0.887916	0.0796579	11.1466	7.43861e-29	2.04269e-27
MCM7	3734.74	1.49775	0.134395	11.1444	7.6298e-29	2.09196e-27
KNOP1	313.987	0.851718	0.0764598	11.1394	8.06466e-29	2.20778e-27
MPC1	4168.34	-1.53235	0.137638	-11.1332	8.6471e-29	2.36358e-27
PRPF3	1459.57	0.996962	0.089589	11.1282	9.14889e-29	2.4969e-27
LDLRAD1	135.917	4.19211	0.376938	11.1215	9.86135e-29	2.68722e-27
CDC25A	178.254	2.15398	0.1937	11.1202	1.00082e-28	2.72305e-27
DTYMK	1164.69	1.33191	0.119881	11.1103	1.11771e-28	3.03644e-27
N4BP2L1	1191.65	-1.47752	0.132997	-11.1095	1.12838e-28	3.06076e-27
CDH13	141.416	2.2639	0.203981	11.0986	1.27424e-28	3.45112e-27
NCAPD2	1239.76	1.41457	0.127487	11.0958	1.31523e-28	3.55672e-27
RASGEF1B	1047.86	-1.82304	0.164317	-11.0947	1.33161e-28	3.59556e-27
IQCE	642.689	1.16611	0.105136	11.0914	1.38057e-28	3.7221e-27
MSH5	51.7903	2.17066	0.195722	11.0905	1.39445e-28	3.75381e-27
SIGLEC7	51.9262	-2.04355	0.184271	-11.0899	1.4042e-28	3.77434e-27
ADRA2C	252.401	3.33931	0.301118	11.0897	1.40742e-28	3.77728e-27
HCN2	75.4515	3.29365	0.297159	11.0838	1.50342e-28	4.02886e-27
KLHL12	1473.51	0.821401	0.0741164	11.0826	1.52408e-28	4.07806e-27
CCL25	199.059	4.4295	0.399898	11.0766	1.62997e-28	4.35483e-27
HAGHL	98.4309	2.9221	0.263838	11.0754	1.65209e-28	4.40731e-27
ACTN2	319.842	4.18955	0.378461	11.07	1.75477e-28	4.67421e-27
PRND	36.0133	3.9963	0.361271	11.0618	1.92246e-28	5.11324e-27
MCM2	555.954	2.29548	0.207536	11.0606	1.94808e-28	5.17363e-27
ZNF789	176.285	1.07807	0.0975377	11.0528	2.12425e-28	5.63307e-27
SIGLEC11	29.3196	-2.33531	0.211322	-11.0509	2.16916e-28	5.74359e-27
GPR19	20.9649	2.53104	0.229063	11.0495	2.20346e-28	5.82572e-27
EGFL6	15.1184	4.14681	0.375499	11.0434	2.35813e-28	6.22539e-27
THEM5	150.02	1.74472	0.158025	11.0408	2.42872e-28	6.40222e-27
TRIM65	641.561	1.04954	0.0950702	11.0396	2.46191e-28	6.48011e-27
GIT1	1340.18	0.97923	0.0887066	11.039	2.47836e-28	6.51358e-27
ZBTB40	633.679	0.940159	0.0851682	11.0388	2.48196e-28	6.51358e-27
CD302	538.34	-1.79656	0.162778	-11.0369	2.53767e-28	6.64997e-27
SLC41A3	1527.21	0.843689	0.0765101	11.0272	2.82666e-28	7.39637e-27
SUGP2	1979.97	0.892835	0.0809685	11.0269	2.8335e-28	7.40335e-27
CST1	116.317	7.09593	0.643807	11.0218	2.99948e-28	7.82551e-27
DNAJB11	1958.11	0.856632	0.0777393	11.0193	3.08521e-28	8.03738e-27
SOGA1	730.339	1.49022	0.135239	11.0191	3.08981e-28	8.03758e-27
SLC7A6	103.611	1.84092	0.167087	11.0177	3.13858e-28	8.12875e-27
ID2	8032.28	-1.45393	0.13196	-11.018	3.13013e-28	8.12875e-27
GLDN	207.744	3.83558	0.348125	11.0178	3.13496e-28	8.12875e-27
MARCHF4	7.74327	3.80433	0.345519	11.0105	3.40095e-28	8.79544e-27
ZNF707	375.421	1.00592	0.091362	11.0103	3.40866e-28	8.80255e-27
CCBE1	96.2398	-3.50158	0.318204	-11.0042	3.64794e-28	9.40681e-27
NDRG2	9644.53	-1.50562	0.136833	-11.0033	3.68397e-28	9.48597e-27
MATN3	56.7796	4.02768	0.366058	11.0029	3.70202e-28	9.51864e-27
CSMD2	69.2186	3.13287	0.284798	11.0003	3.80774e-28	9.77631e-27
CR589904.2	45.6663	5.8744	0.534639	10.9876	4.38404e-28	1.12397e-26
SMG9	963.465	1.18948	0.108267	10.9866	4.43297e-28	1.13357e-26
MYCN	100.26	3.76731	0.342901	10.9866	4.43425e-28	1.13357e-26
MCM8	168.348	1.43226	0.130387	10.9847	4.52779e-28	1.15582e-26
ZNF646	528.664	0.841644	0.0766464	10.9809	4.72377e-28	1.20412e-26
SMC1B	47.1886	3.769	0.343412	10.9752	5.03192e-28	1.28083e-26
KLC2	497.492	1.15262	0.105059	10.9712	5.25805e-28	1.33648e-26
MAP2K4	912.728	-0.839884	0.0765568	-10.9707	5.28421e-28	1.34121e-26
ACADSB	12428.4	-1.76812	0.161188	-10.9693	5.36931e-28	1.36086e-26
MTHFD1L	515.229	1.53464	0.139915	10.9684	5.42207e-28	1.37228e-26
SCN4A	78.574	2.13639	0.194782	10.9681	5.44135e-28	1.3752e-26
GPAA1	10407.5	1.4376	0.131098	10.9658	5.58022e-28	1.40829e-26
CNIH4	1612.15	1.09934	0.100254	10.9656	5.59414e-28	1.4098e-26
AKAP8L	883.306	0.786516	0.0717537	10.9613	5.86289e-28	1.47544e-26
PDGFA	1039.59	1.97538	0.180231	10.9602	5.93417e-28	1.49127e-26
ZBTB45	399.262	0.78515	0.0716996	10.9505	6.60458e-28	1.6574e-26
SPINK5	70.8515	3.23191	0.295185	10.9488	6.7367e-28	1.68579e-26
N4BP3	83.3495	1.99456	0.182171	10.9488	6.73144e-28	1.68579e-26
SNRPE	2521.56	1.19596	0.109236	10.9484	6.7607e-28	1.68941e-26
GSTZ1	2538.48	-2.01025	0.183667	-10.9451	7.01655e-28	1.75089e-26
ZNF74	335.046	1.00045	0.0914329	10.9419	7.26663e-28	1.81075e-26
LDLR	4822.1	-1.52473	0.13941	-10.937	7.6678e-28	1.90804e-26
CLPX	3075.35	-0.894334	0.081797	-10.9336	7.96376e-28	1.97891e-26
B3GNTL1	206.379	1.47079	0.134675	10.921	9.14822e-28	2.27006e-26
CDCA4	206.331	1.36202	0.124746	10.9183	9.42448e-28	2.33535e-26
AC068831.6	17.3313	2.80421	0.256848	10.9178	9.47627e-28	2.34491e-26
TCF3	1476.7	1.04583	0.0958175	10.9149	9.78846e-28	2.4188e-26
SERTAD1	864.884	-1.54515	0.141609	-10.9114	1.01722e-27	2.51013e-26
NDOR1	363.101	1.0126	0.0928452	10.9063	1.07493e-27	2.64887e-26
ZSCAN9	303.025	0.994541	0.091212	10.9036	1.10761e-27	2.72561e-26
ODAM	190.13	7.1666	0.658003	10.8914	1.26633e-27	3.11188e-26
KDM8	1217.4	-2.41232	0.221592	-10.8863	1.33939e-27	3.28687e-26
LILRA5	69.7748	-2.13491	0.196148	-10.8842	1.37119e-27	3.36027e-26
ZC3H3	1551.58	1.13638	0.104415	10.8832	1.38546e-27	3.39056e-26
JCAD	962.101	1.76063	0.161865	10.8771	1.48144e-27	3.62047e-26
PXDNL	19.6484	2.50601	0.230417	10.876	1.50036e-27	3.66165e-26
STIP1	4982.33	0.925294	0.0851611	10.8652	1.68823e-27	4.11452e-26
HCN3	290.818	1.58359	0.145764	10.8641	1.70949e-27	4.16062e-26
ZBTB9	391.498	0.900302	0.0828761	10.8632	1.72542e-27	4.19363e-26
FERMT2	2653.79	-1.07673	0.0991281	-10.862	1.74788e-27	4.24243e-26
PXDC1	5167.53	-1.32774	0.122276	-10.8586	1.81566e-27	4.40093e-26
RECQL5	1241.62	0.915977	0.084421	10.8501	1.99198e-27	4.82173e-26
KIF19	25.4942	-2.40197	0.221434	-10.8474	2.05276e-27	4.96209e-26
ITGA6	2617.27	1.41857	0.130788	10.8464	2.07548e-27	5.0102e-26
PLPPR2	1243.66	1.18643	0.1094	10.8448	2.10991e-27	5.08639e-26
C21orf62	5.40102	-2.7371	0.25247	-10.8413	2.19334e-27	5.28035e-26
POLM	697.323	0.748449	0.069061	10.8375	2.28626e-27	5.49662e-26
TMEM132A	544.405	2.6893	0.248209	10.8348	2.35429e-27	5.65253e-26
ZNF740	927.188	0.822473	0.0759471	10.8296	2.49368e-27	5.9791e-26
CUL9	993.332	0.853054	0.0788112	10.824	2.64899e-27	6.34294e-26
GOLGA8B	833.071	1.63377	0.150961	10.8225	2.69381e-27	6.44157e-26
TLDC2	44.0664	2.47459	0.228699	10.8203	2.75798e-27	6.58617e-26
FAM133A	144.216	5.39527	0.498677	10.8192	2.79303e-27	6.6609e-26
RBP7	504.36	2.0132	0.186144	10.8153	2.91388e-27	6.93979e-26
FAM72C	11.6824	3.22571	0.298417	10.8094	3.10658e-27	7.38883e-26
ASIC3	67.4031	2.0095	0.185909	10.8091	3.11838e-27	7.407e-26
TIMD4	77.3587	-3.44556	0.318805	-10.8077	3.16386e-27	7.50401e-26
AGL	1853.42	-1.50247	0.139019	-10.8076	3.16768e-27	7.50401e-26
ZSCAN2	269.926	1.0778	0.0997299	10.8072	3.18235e-27	7.52873e-26
KIF22	899.771	1.15009	0.106497	10.7993	3.46839e-27	8.19453e-26
TLX1	148.296	2.85447	0.264394	10.7963	3.58418e-27	8.45685e-26
ACYP1	111.401	1.17037	0.108431	10.7937	3.68752e-27	8.68914e-26
GINS3	145.645	1.43856	0.133331	10.7894	3.86148e-27	9.08701e-26
MAFG	809.919	1.30328	0.120795	10.7892	3.87318e-27	9.10247e-26
DNMT3A	1060.23	1.30488	0.120947	10.7888	3.88793e-27	9.12508e-26
DUSP28	103.246	0.785911	0.0728595	10.7867	3.9797e-27	9.32813e-26
TAPT1	1606.94	-1.03386	0.0958477	-10.7865	3.98823e-27	9.33582e-26
RABIF	741.776	0.895708	0.083056	10.7844	4.07924e-27	9.53631e-26
FOSB	1978.03	-3.22115	0.298744	-10.7823	4.17152e-27	9.73921e-26
COL7A1	737.582	3.2189	0.298552	10.7817	4.19996e-27	9.79275e-26
ADCY6	974.651	1.15064	0.106733	10.7806	4.25213e-27	9.90139e-26
RFX5	1243.18	1.15207	0.106902	10.7769	4.42635e-27	1.02936e-25
POLE2	193.186	1.6165	0.150003	10.7765	4.44689e-27	1.03278e-25
BCKDHB	1571	-1.51664	0.140757	-10.7749	4.52364e-27	1.04924e-25
MAGEA6	333.807	8.13451	0.755116	10.7725	4.64081e-27	1.07501e-25
PEG10	7988.2	4.60033	0.427053	10.7723	4.65375e-27	1.0766e-25
ARHGAP39	185.582	1.56692	0.145485	10.7703	4.75532e-27	1.09867e-25
CBX8	489.327	1.19569	0.111055	10.7667	4.94385e-27	1.14074e-25
LPL	157.585	2.07501	0.19273	10.7664	4.96062e-27	1.14313e-25
KCP	61.0754	2.73133	0.253695	10.7662	4.97026e-27	1.14387e-25
PYGB	3401.27	1.42273	0.132157	10.7654	5.01312e-27	1.15224e-25
ALDH3A1	3364.04	4.82877	0.448698	10.7617	5.21773e-27	1.19617e-25
CCN1	3069.98	-1.98953	0.184869	-10.7618	5.21271e-27	1.19617e-25
JAG2	502.99	1.71102	0.159137	10.7519	5.80486e-27	1.32906e-25
HSF2BP	16.3436	2.12966	0.198096	10.7506	5.88534e-27	1.34575e-25
GINS2	364.333	1.78648	0.166282	10.7437	6.34666e-27	1.44937e-25
MYO1A	117.442	3.01495	0.280678	10.7416	6.48765e-27	1.47967e-25
LRRC1	368.738	2.35784	0.219544	10.7397	6.62377e-27	1.50878e-25
C1R	61489.8	-1.74458	0.162571	-10.7312	7.26409e-27	1.65251e-25
IFNAR1	4059.71	-0.7805	0.0727481	-10.7288	7.45521e-27	1.69382e-25
GNE	4135.53	-1.57326	0.146662	-10.7271	7.59361e-27	1.72306e-25
LEMD2	1833.3	0.77046	0.0718258	10.7268	7.62045e-27	1.72695e-25
PLOD3	5828.8	1.03079	0.096121	10.7239	7.86339e-27	1.77973e-25
PAEP	123.198	7.16878	0.668497	10.7237	7.87617e-27	1.78036e-25
PABPC1L	943.668	1.69904	0.158448	10.723	7.93579e-27	1.79155e-25
FAHD2A	1580.94	-1.15766	0.107999	-10.7192	8.2712e-27	1.8649e-25
PPP4R3C	84.3375	8.51177	0.794484	10.7136	8.78903e-27	1.97915e-25
RBM24	255.008	2.56215	0.239297	10.707	9.43964e-27	2.12296e-25
NANOS1	65.6753	2.70664	0.253065	10.6954	1.06923e-26	2.40164e-25
LAMC1	6172.32	1.38768	0.129817	10.6895	1.13939e-26	2.556e-25
DGKI	20.8462	2.20881	0.206657	10.6883	1.15448e-26	2.5866e-25
MIER1	1172.13	-0.830334	0.0777085	-10.6852	1.19333e-26	2.67027e-25
EMX1	60.6048	3.83409	0.358847	10.6845	1.20348e-26	2.68926e-25
ANKZF1	1195.49	0.849214	0.0794821	10.6844	1.20484e-26	2.68926e-25
RFXANK	934.178	1.09897	0.102865	10.6836	1.21429e-26	2.70693e-25
ALDH2	37625.9	-1.64993	0.154438	-10.6835	1.21664e-26	2.70877e-25
CACYBP	2401.85	1.04224	0.0975812	10.6808	1.25199e-26	2.78399e-25
FBF1	111.223	1.44717	0.135496	10.6805	1.2559e-26	2.78919e-25
COL24A1	45.0114	4.00286	0.374813	10.6796	1.26767e-26	2.81183e-25
MROH1	1795.04	1.33624	0.125183	10.6743	1.34245e-26	2.97398e-25
PODXL	1672.76	1.59029	0.14903	10.6709	1.39264e-26	3.08132e-25
EME2	233.452	1.30777	0.122562	10.6703	1.40179e-26	3.09772e-25
TLCD3B	9.43876	3.93102	0.368473	10.6684	1.43071e-26	3.15768e-25
SOCS2	1075.99	-2.19286	0.205637	-10.6637	1.50432e-26	3.31605e-25
EFNA3	104.126	2.23488	0.20967	10.659	1.58234e-26	3.4837e-25
HMGA1	3571.11	1.71955	0.161422	10.6525	1.69712e-26	3.73178e-25
TP53I3	1084.11	1.87579	0.176107	10.6514	1.71748e-26	3.77188e-25
MS4A6A	1184.89	-1.81296	0.170227	-10.6503	1.73809e-26	3.81242e-25
ZBED8	128.326	1.23933	0.116372	10.6497	1.74853e-26	3.83059e-25
LILRB5	354.387	-1.91937	0.180282	-10.6465	1.81011e-26	3.96062e-25
FAM219A	559.681	0.772835	0.0725924	10.6462	1.81597e-26	3.96856e-25
PI4KB	2530	0.796264	0.0747953	10.6459	1.82193e-26	3.97669e-25
RPP21	19.8861	1.78974	0.168158	10.6432	1.87668e-26	4.09117e-25
CD109	564.009	2.46034	0.231291	10.6374	1.99605e-26	4.34605e-25
SLC38A6	353.8	1.21368	0.114156	10.6318	2.12045e-26	4.61128e-25
TRIM7	39.2079	2.65141	0.249578	10.6236	2.31537e-26	5.029e-25
ADM2	734.025	2.19076	0.206303	10.6191	2.42787e-26	5.2669e-25
SERPINB9	607.748	-1.60002	0.15069	-10.618	2.45778e-26	5.32529e-25
ZNF174	246.102	0.704851	0.0663865	10.6174	2.47414e-26	5.35421e-25
PDLIM5	4054.47	-1.08801	0.102547	-10.6098	2.68225e-26	5.7975e-25
PPID	1523.35	-0.898003	0.0846624	-10.6069	2.76871e-26	5.97701e-25
SNCG	858.459	3.13997	0.296035	10.6068	2.77202e-26	5.97701e-25
AARS2	1016.42	0.799087	0.0753427	10.606	2.79399e-26	6.01707e-25
IL1RN	3299.85	-2.1276	0.200622	-10.605	2.82405e-26	6.07444e-25
HSP90AB1	44508.5	0.963417	0.0908819	10.6008	2.95576e-26	6.35006e-25
IL3RA	292.297	1.28088	0.120923	10.5925	3.22725e-26	6.92494e-25
COL4A2	9554.28	1.65029	0.155861	10.5882	3.3787e-26	7.24118e-25
HIPK3	2282.3	-0.835511	0.078929	-10.5856	3.4756e-26	7.43988e-25
DDIAS	92.8431	1.57984	0.149247	10.5854	3.48223e-26	7.44511e-25
HRCT1	402.656	2.8687	0.271009	10.5852	3.48863e-26	7.44982e-25
FBXW10	60.6865	4.22057	0.398876	10.5812	3.6445e-26	7.77333e-25
CENPJ	223.808	1.25671	0.118787	10.5795	3.71032e-26	7.90422e-25
MTHFD2L	374.052	-1.49747	0.141551	-10.5791	3.72615e-26	7.92844e-25
FOXD2	92.7789	2.12925	0.201295	10.5778	3.77903e-26	8.03135e-25
GPM6A	115.885	-3.13394	0.296395	-10.5735	3.95297e-26	8.39097e-25
BNIP2	1541.74	-0.732159	0.0692552	-10.5719	4.02266e-26	8.52619e-25
NOL12	59.8507	1.41033	0.133405	10.5718	4.02627e-26	8.52619e-25
LARS1	2595.15	0.68268	0.0645976	10.5682	4.18459e-26	8.8509e-25
REEP2	48.3847	2.96956	0.281084	10.5647	4.34476e-26	9.17875e-25
PNCK	58.54	5.72898	0.542306	10.5641	4.37112e-26	9.22347e-25
PRRG3	13.2655	2.60622	0.246779	10.5609	4.52139e-26	9.52925e-25
ACAA1	8693.21	-1.51519	0.143494	-10.5593	4.60262e-26	9.68896e-25
NPFFR2	55.9003	6.35587	0.602262	10.5533	4.90253e-26	1.02973e-24
CTNNA2	328.399	5.93081	0.561985	10.5533	4.90319e-26	1.02973e-24
IGFBP3	10665.8	-1.97499	0.187253	-10.5472	5.23495e-26	1.0981e-24
MSH5-SAPCD1	12.0212	2.76245	0.261922	10.5469	5.25277e-26	1.10054e-24
HSPB1	24358.1	1.68174	0.15946	10.5464	5.27679e-26	1.10427e-24
ELOVL1	2335.86	0.798929	0.075841	10.5343	6.00493e-26	1.25517e-24
TTL	1187.7	0.850508	0.0807434	10.5335	6.05651e-26	1.26447e-24
TEPSIN	287.728	1.03079	0.0978773	10.5314	6.18911e-26	1.29063e-24
TUBG1	1388.68	1.10552	0.105003	10.5285	6.38302e-26	1.32951e-24
SFSWAP	1190.05	0.683451	0.0649377	10.5247	6.64607e-26	1.38268e-24
RSPO3	54.9707	-3.47448	0.330175	-10.5232	6.75709e-26	1.40413e-24
STX1A	87.8374	1.6153	0.153562	10.5189	7.06974e-26	1.46738e-24
CLEC4M	216.396	-5.56617	0.529499	-10.5121	7.59455e-26	1.57447e-24
DVL2	840.329	0.98471	0.0936773	10.5117	7.62904e-26	1.57978e-24
EBF3	37.0203	2.31481	0.220251	10.5099	7.7811e-26	1.60752e-24
HCFC1	2557.77	0.677079	0.0644229	10.5099	7.77657e-26	1.60752e-24
COL22A1	143.863	4.37244	0.416071	10.5089	7.86173e-26	1.62229e-24
DOCK6	1297.84	0.834186	0.0793889	10.5076	7.9712e-26	1.64297e-24
ADGRG7	264.023	-2.69007	0.256067	-10.5053	8.16297e-26	1.68055e-24
MMAA	821.927	-1.18078	0.112424	-10.5029	8.37654e-26	1.72252e-24
ETV4	902.179	3.05647	0.291057	10.5013	8.52367e-26	1.75075e-24
DBT	1686.08	-1.11389	0.106111	-10.4975	8.8739e-26	1.82058e-24
TSEN54	1192.98	1.04705	0.0997994	10.4916	9.44247e-26	1.935e-24
TLCD1	521.916	1.65933	0.158187	10.4897	9.63242e-26	1.97165e-24
SAE1	2959.15	0.84859	0.0809025	10.489	9.70049e-26	1.9833e-24
MIOX	47.8219	4.08192	0.389182	10.4885	9.76044e-26	1.99326e-24
UBE2Q1	3837	0.766372	0.0730697	10.4882	9.78454e-26	1.99589e-24
JUN	7825.68	-1.55026	0.147924	-10.4801	1.06592e-25	2.17182e-24
GADD45B	7559.12	-1.93435	0.184642	-10.4762	1.11145e-25	2.26199e-24
RAD9A	445.702	0.955916	0.0912885	10.4714	1.16942e-25	2.37724e-24
SAPCD1	11.5844	2.74535	0.262211	10.47	1.1862e-25	2.40859e-24
SEZ6L2	1563.21	3.46005	0.330498	10.4692	1.19638e-25	2.4265e-24
MAGEA3	396.932	7.18021	0.685905	10.4682	1.209e-25	2.4493e-24
PHF19	521.303	1.43644	0.13727	10.4643	1.25962e-25	2.54893e-24
PSMC3IP	56.0182	1.5833	0.151341	10.4618	1.29404e-25	2.6156e-24
IVD	8297.66	-1.21468	0.116138	-10.459	1.33258e-25	2.69045e-24
CEP152	107.778	1.40146	0.134046	10.4551	1.38876e-25	2.8007e-24
TAOK2	2127.76	0.702031	0.0671507	10.4546	1.39642e-25	2.81295e-24
PGM1	8006.71	-1.24399	0.119002	-10.4535	1.4128e-25	2.84272e-24
SLC22A11	818.64	4.23327	0.404971	10.4532	1.41589e-25	2.84572e-24
FIBCD1	18.2465	5.33922	0.510862	10.4514	1.44366e-25	2.88968e-24
HMGB2	1928.35	1.37005	0.131088	10.4514	1.44427e-25	2.88968e-24
NFIL3	2390.2	-1.426	0.13644	-10.4515	1.44274e-25	2.88968e-24
RFPL4B	39.2352	7.80395	0.746672	10.4516	1.44024e-25	2.88968e-24
C4orf46	153.989	1.17093	0.11204	10.451	1.45039e-25	2.89867e-24
WHRN	353.113	1.47179	0.140911	10.4448	1.54795e-25	3.08795e-24
PI15	72.0735	3.73512	0.357607	10.4448	1.54858e-25	3.08795e-24
GSDMC	18.2472	3.47894	0.333102	10.4441	1.55972e-25	3.10668e-24
LILRA1	34.7486	-1.72345	0.165037	-10.4428	1.58007e-25	3.14368e-24
SMYD3	744.972	1.41785	0.135794	10.4412	1.60781e-25	3.19529e-24
SLC6A8	1288.25	2.92735	0.280379	10.4407	1.61675e-25	3.20948e-24
DNMT3B	124.627	1.70475	0.163289	10.4401	1.62674e-25	3.22569e-24
PSPH	985.251	1.46868	0.140746	10.4349	1.71721e-25	3.40129e-24
IL6ST	9760.55	-0.998832	0.0957856	-10.4278	1.85146e-25	3.66314e-24
MARK4	1944.62	0.922857	0.0885187	10.4256	1.89527e-25	3.74563e-24
SYN3	59.5428	2.53086	0.24284	10.4219	1.97011e-25	3.88922e-24
SYNE1	1159.26	-1.30866	0.125599	-10.4193	2.02354e-25	3.98637e-24
MAMSTR	60.3137	2.0403	0.195819	10.4193	2.02381e-25	3.98637e-24
ARL6IP4	13.1958	2.06447	0.198147	10.4189	2.03332e-25	4.00067e-24
HPS5	1624.25	-1.53211	0.147059	-10.4184	2.04439e-25	4.018e-24
BCL9	849.474	1.34709	0.129309	10.4176	2.05993e-25	4.04407e-24
RAB24	120.181	1.1313	0.108596	10.4175	2.06268e-25	4.04499e-24
FAM83H	4532.31	1.4835	0.142409	10.4172	2.07044e-25	4.05573e-24
NSD2	1453.56	1.11425	0.106989	10.4146	2.12587e-25	4.15973e-24
ZNF7	666.362	0.990821	0.0951561	10.4126	2.17219e-25	4.2457e-24
FUT2	114.468	3.00784	0.288871	10.4124	2.17667e-25	4.24977e-24
CCDC71L	1353.25	-1.72891	0.166053	-10.4118	2.18952e-25	4.27017e-24
DYDC2	85.0243	3.50498	0.336726	10.409	2.25586e-25	4.39062e-24
CCNE2	65.5864	2.05168	0.197106	10.409	2.25623e-25	4.39062e-24
ARID3A	778.172	2.52791	0.243231	10.393	2.66712e-25	5.18455e-24
CCDC97	1069.87	0.770372	0.0741438	10.3902	2.74659e-25	5.33319e-24
SSR2	9218.32	1.26172	0.121451	10.3887	2.79032e-25	5.41219e-24
SFRP4	223.536	2.99006	0.287987	10.3826	2.97463e-25	5.76338e-24
NAT1	241.159	-1.30015	0.125252	-10.3803	3.0495e-25	5.90201e-24
KCNU1	126.673	7.3624	0.709334	10.3793	3.07983e-25	5.95422e-24
LRRC55	24.204	-2.7681	0.26675	-10.3771	3.1507e-25	6.08461e-24
MSI1	319.535	3.5134	0.338629	10.3754	3.20979e-25	6.19201e-24
RMI2	296.8	1.94903	0.187875	10.3741	3.25205e-25	6.26672e-24
SLC30A3	40.2301	3.75001	0.361487	10.3738	3.26138e-25	6.27789e-24
FBXL19	320.43	1.05167	0.101382	10.3734	3.27792e-25	6.30291e-24
KRT20	40.9722	6.54332	0.630931	10.3709	3.36343e-25	6.46034e-24
IRGQ	1031.08	0.920347	0.0887523	10.3698	3.40099e-25	6.52541e-24
SOCS3	2322.69	-2.31122	0.222891	-10.3692	3.42205e-25	6.55874e-24
FAM72B	18.9087	2.38463	0.230013	10.3674	3.48969e-25	6.68117e-24
SLC9A3	90.5838	3.39858	0.327843	10.3665	3.52198e-25	6.73574e-24
MBNL2	2684.78	-1.3766	0.132819	-10.3645	3.59551e-25	6.86897e-24
RIPOR3	149.237	-2.42754	0.234305	-10.3606	3.74561e-25	7.14803e-24
MMUT	5868.2	-1.3364	0.129	-10.3597	3.78232e-25	7.21036e-24
CHML	581.598	1.72283	0.166329	10.358	3.85111e-25	7.33362e-24
FAM122A	675.697	-0.769248	0.0744202	-10.3365	4.81567e-25	9.1606e-24
ADRA1A	572.614	-3.14701	0.304589	-10.332	5.0489e-25	9.594e-24
CD163	1457.16	-2.00333	0.193934	-10.3299	5.15999e-25	9.79461e-24
ITGA9	567.468	-1.84173	0.178293	-10.3298	5.1679e-25	9.79915e-24
AKIP1	651.052	0.776138	0.0751463	10.3284	5.24446e-25	9.92314e-24
SH3PXD2B	593.096	1.31417	0.127239	10.3284	5.244e-25	9.92314e-24
TSC22D2	1186.71	-1.00387	0.0972196	-10.3258	5.38442e-25	1.01771e-23
SLC50A1	3569.73	1.23982	0.120082	10.3248	5.44265e-25	1.02763e-23
IL17D	107.009	3.18575	0.308614	10.3228	5.55934e-25	1.04854e-23
MT-ATP6	230015	-1.36855	0.132609	-10.3202	5.70951e-25	1.07572e-23
DCTN2	3015.4	0.691001	0.0669774	10.3169	5.90774e-25	1.11189e-23
SLC26A2	398.628	1.21846	0.118138	10.3138	6.1037e-25	1.14756e-23
MAGEA12	205.492	7.81069	0.757663	10.3089	6.42147e-25	1.20603e-23
PACS2	1429.99	0.779135	0.0755964	10.3065	6.58503e-25	1.23544e-23
FPR2	16.5162	-2.84723	0.276404	-10.301	6.97329e-25	1.3069e-23
POLA2	212.446	1.56998	0.152437	10.2992	7.10141e-25	1.32951e-23
P4HA2	1362.86	1.4141	0.13731	10.2986	7.14975e-25	1.33715e-23
AQP8	165.204	4.11043	0.399154	10.2979	7.20424e-25	1.34593e-23
DCST1	17.5763	2.41074	0.234119	10.2971	7.2627e-25	1.35542e-23
DUSP14	672.27	-0.98638	0.0957939	-10.2969	7.27678e-25	1.35663e-23
CHGA	25.6473	5.11762	0.497218	10.2925	7.61734e-25	1.41863e-23
TBCE	30.7546	1.57779	0.153299	10.2922	7.63842e-25	1.42107e-23
WNT3A	26.1122	6.11621	0.59449	10.2882	7.96914e-25	1.48104e-23
AC007906.2	29.366	-2.29536	0.223143	-10.2865	8.10633e-25	1.50497e-23
HOXA3	91.9546	2.93193	0.285144	10.2823	8.46983e-25	1.57081e-23
ZGRF1	92.9321	1.34679	0.131014	10.2797	8.70131e-25	1.61206e-23
TEX22	19.3963	2.20321	0.214376	10.2773	8.91784e-25	1.65045e-23
DCST2	71.9887	1.89303	0.184233	10.2752	9.11756e-25	1.68566e-23
H2AX	1191.81	1.45348	0.141599	10.2647	1.01612e-24	1.87665e-23
GGA3	1099.97	0.700657	0.0682637	10.264	1.02407e-24	1.88938e-23
DDX3X	7321.68	-0.751923	0.0732656	-10.263	1.03461e-24	1.90684e-23
VASH2	101.39	2.39488	0.23344	10.2591	1.07732e-24	1.98349e-23
DNAJC25	979.185	-1.23962	0.120853	-10.2572	1.09829e-24	2.02002e-23
MKRN3	45.6262	4.01955	0.391919	10.2561	1.11134e-24	2.0419e-23
CBFA2T3	176.384	-2.00935	0.196163	-10.2432	1.26927e-24	2.32965e-23
MED22	795.66	0.946392	0.0924204	10.2401	1.31132e-24	2.40435e-23
ABHD18	413.531	-0.88054	0.0860333	-10.2349	1.38378e-24	2.5346e-23
ZSCAN16	121.035	1.20185	0.117436	10.2341	1.3945e-24	2.5516e-23
CEP72	236.756	1.3825	0.135113	10.2322	1.42276e-24	2.59685e-23
TLR4	529.788	-1.45782	0.142475	-10.2321	1.42361e-24	2.59685e-23
TRIM54	59.9464	4.09647	0.400353	10.2321	1.42358e-24	2.59685e-23
MUS81	887.865	0.574382	0.0561481	10.2298	1.45866e-24	2.65805e-23
BOP1	3721.23	1.69545	0.165753	10.2287	1.47419e-24	2.68359e-23
STXBP6	355.663	1.68708	0.164944	10.2282	1.48264e-24	2.69622e-23
BANF2	10.213	4.98108	0.487017	10.2277	1.48952e-24	2.70597e-23
P2RY13	105.979	-1.93596	0.189301	-10.2269	1.50287e-24	2.72742e-23
AC073111.3	368.485	1.67487	0.163827	10.2234	1.55767e-24	2.824e-23
TMEM184B	1592.74	0.968541	0.0947611	10.2209	1.59887e-24	2.89573e-23
HOXC9	32.9116	5.91859	0.579494	10.2134	1.72731e-24	3.12516e-23
SPRYD4	2471.47	-1.32879	0.130141	-10.2104	1.78156e-24	3.22003e-23
JUNB	4487.32	-1.5409	0.150991	-10.2052	1.87898e-24	3.39267e-23
KIAA1614	68.6209	1.84182	0.180504	10.2038	1.90719e-24	3.4401e-23
ARL5B	2213.6	-1.04771	0.102691	-10.2026	1.93014e-24	3.47797e-23
SAC3D1	697.757	1.30524	0.127937	10.2022	1.93836e-24	3.48924e-23
PNMA3	256.698	3.70641	0.363329	10.2013	1.95722e-24	3.51962e-23
ANTXR2	1482.37	-1.26614	0.124131	-10.2	1.98174e-24	3.56012e-23
DIO2	117.837	4.05376	0.397488	10.1984	2.01507e-24	3.61634e-23
USP38	1223.38	-1.00583	0.0986779	-10.193	2.13028e-24	3.81924e-23
RNF125	579.376	-1.88504	0.184939	-10.1928	2.13562e-24	3.82496e-23
COA6	1140.69	1.20352	0.118084	10.192	2.15197e-24	3.85036e-23
ACAA2	13833.4	-1.57655	0.154718	-10.1898	2.20163e-24	3.93524e-23
FBXL3	968.253	-0.872349	0.0856339	-10.187	2.26747e-24	4.04886e-23
BRSK1	69.9776	1.68385	0.165323	10.1852	2.30856e-24	4.11808e-23
IDUA	674.935	1.23036	0.120842	10.1816	2.39642e-24	4.27054e-23
PPP2R3B	412.937	1.0509	0.103249	10.1783	2.4781e-24	4.41166e-23
SOWAHC	1942.27	-1.17139	0.115111	-10.1762	2.53292e-24	4.50475e-23
SNAPIN	1263.16	0.68877	0.0676871	10.1758	2.54306e-24	4.51826e-23
UBQLN4	1922.58	0.904976	0.0889554	10.1734	2.60715e-24	4.62339e-23
UBE2O	1212.8	0.718663	0.0706416	10.1734	2.60744e-24	4.62339e-23
ZNF526	345.969	0.731052	0.0718606	10.1732	2.6121e-24	4.6269e-23
NEU1	5411.3	1.15911	0.113939	10.1731	2.61462e-24	4.6269e-23
DHODH	3066.65	-1.75654	0.172684	-10.172	2.6452e-24	4.67269e-23
ENGASE	925.495	0.974604	0.0958129	10.1719	2.64576e-24	4.67269e-23
CCDC163	96.8584	1.42295	0.139922	10.1696	2.70917e-24	4.77993e-23
PTPN3	2179.36	-1.01982	0.100316	-10.166	2.81122e-24	4.95505e-23
C14orf93	298.591	0.861775	0.0847815	10.1647	2.8511e-24	5.02037e-23
DNM3	72.36	1.57113	0.154591	10.1632	2.89506e-24	5.09273e-23
CYP19A1	30.5546	4.96421	0.488724	10.1575	3.06813e-24	5.39184e-23
FXN	483.202	-1.20416	0.118624	-10.1511	3.27542e-24	5.75044e-23
ANKS3	485.53	1.08232	0.106657	10.1477	3.39211e-24	5.94943e-23
ACAT1	11404.9	-1.37692	0.135738	-10.1439	3.52603e-24	6.17821e-23
ZNF341	244.789	1.08563	0.107024	10.1438	3.53102e-24	6.18085e-23
CAPN10	511.909	0.830961	0.0819195	10.1436	3.53684e-24	6.18494e-23
KLF10	2676.58	-1.44838	0.142848	-10.1393	3.69792e-24	6.46026e-23
NABP2	1248.2	0.932247	0.0920229	10.1306	4.04183e-24	7.05415e-23
EML6	113.903	2.00303	0.197812	10.1259	4.23993e-24	7.39263e-23
CPA6	19.3446	5.12581	0.506333	10.1234	4.3511e-24	7.57901e-23
TPM2	1964.71	1.90908	0.188589	10.1229	4.3705e-24	7.60535e-23
LRRN3	20.1823	-2.58877	0.255736	-10.1228	4.37501e-24	7.60576e-23
SPARCL1	6612.77	2.74836	0.271578	10.12	4.50502e-24	7.82411e-23
RAD18	440.937	0.819228	0.0809523	10.1199	4.5095e-24	7.82425e-23
MRGBP	825.958	0.912526	0.0902137	10.1152	4.73226e-24	8.20274e-23
TRAF5	297.461	1.49114	0.147592	10.1031	5.3507e-24	9.26569e-23
NDUFA13	37.4244	1.13473	0.112399	10.0955	5.78387e-24	1.0006e-22
MLYCD	1489.33	-1.27094	0.126017	-10.0854	6.40757e-24	1.10743e-22
CAT	18981.6	-1.42356	0.141203	-10.0817	6.65792e-24	1.14957e-22
KDM6B	1158.88	-1.03376	0.102595	-10.0761	7.04506e-24	1.21524e-22
RHBDL3	64.4699	3.79999	0.377258	10.0727	7.29695e-24	1.25726e-22
PLPBP	2226.15	-1.08358	0.107577	-10.0726	7.3028e-24	1.25726e-22
CYB561D1	231.649	1.20898	0.120064	10.0695	7.5335e-24	1.29572e-22
H2AZ1	3214.17	1.14944	0.114177	10.0672	7.7147e-24	1.3256e-22
CMTM6	3605.42	-1.00431	0.0998454	-10.0587	8.41376e-24	1.44432e-22
FER1L6	58.1789	5.47793	0.544754	10.0558	8.66191e-24	1.48548e-22
NAA11	30.7613	8.85644	0.880788	10.0551	8.71976e-24	1.49396e-22
CEL	43.3836	2.91401	0.289846	10.0537	8.85078e-24	1.51495e-22
ANO2	49.1958	3.06945	0.305564	10.0452	9.64661e-24	1.64958e-22
UNC13A	43.3016	3.63173	0.36157	10.0443	9.73059e-24	1.66234e-22
STX6	710.901	0.807985	0.0804722	10.0405	1.01112e-23	1.72571e-22
ZNF282	1260.24	0.72758	0.07247	10.0397	1.01944e-23	1.73824e-22
EVX1	10.131	5.38442	0.53634	10.0392	1.02516e-23	1.7463e-22
SPTAN1	9513.54	0.6547	0.0652183	10.0386	1.03134e-23	1.75516e-22
MSX1	91.2022	1.8852	0.187845	10.0359	1.05944e-23	1.80126e-22
DIRAS3	100.881	-2.84529	0.283546	-10.0347	1.07308e-23	1.82269e-22
GNPAT	3205.05	0.885517	0.0883376	10.0242	1.19277e-23	2.02407e-22
PCNA	2882.81	1.06095	0.105888	10.0195	1.25094e-23	2.12074e-22
TSPYL1	2532.43	-0.877564	0.087588	-10.0192	1.25491e-23	2.12545e-22
HIVEP1	800.707	-1.16443	0.116242	-10.0173	1.28006e-23	2.16598e-22
CERS1	31.1107	4.40118	0.439374	10.0169	1.28448e-23	2.17139e-22
CYP26A1	98.622	-3.80842	0.380218	-10.0164	1.29105e-23	2.18043e-22
RBMXL1	585.829	-0.936932	0.0935607	-10.0142	1.32074e-23	2.22845e-22
MAPK12	463.533	2.23195	0.223041	10.0069	1.42098e-23	2.39531e-22
USF1	2362.2	0.850452	0.0850024	10.005	1.44843e-23	2.43926e-22
CREG2	10.9575	3.23835	0.323773	10.0019	1.49483e-23	2.51502e-22
ARL16	830.603	1.2129	0.121271	10.0016	1.49961e-23	2.52068e-22
ZNF207	2978.01	0.493177	0.0493574	9.99196	1.65278e-23	2.77552e-22
NDRG3	1065.81	0.990114	0.0991065	9.99041	1.67884e-23	2.81661e-22
PAFAH1B3	604.185	2.07537	0.207747	9.98989	1.68766e-23	2.82874e-22
SETD4	346.607	0.761196	0.0762154	9.98744	1.72997e-23	2.89693e-22
CCDC137	976.686	1.01287	0.101433	9.98556	1.76295e-23	2.94938e-22
RBM3	5118.06	0.953741	0.0955358	9.98308	1.80773e-23	3.02144e-22
NKD1	1714.21	3.73896	0.37463	9.9804	1.8572e-23	3.1012e-22
SLC31A1	5338.6	-1.04858	0.105127	-9.9744	1.97293e-23	3.29137e-22
INCENP	381.109	1.2553	0.125855	9.97417	1.97744e-23	3.2958e-22
TJAP1	1234.18	0.692039	0.0693873	9.97357	1.98944e-23	3.31268e-22
LMNB2	1242.46	1.22999	0.123363	9.9705	2.05192e-23	3.41352e-22
TIGD3	40.2578	2.16622	0.217297	9.96897	2.08381e-23	3.46009e-22
GPR35	216.711	3.00538	0.301473	9.96901	2.08298e-23	3.46009e-22
ATF3	2218.59	-1.73454	0.174019	-9.96755	2.11371e-23	3.50647e-22
PPP2R2C	158.767	4.75383	0.477129	9.9634	2.20396e-23	3.65277e-22
APOF	5470.56	-2.85481	0.286579	-9.96166	2.24282e-23	3.71372e-22
CBX1	1341.64	0.842628	0.0846215	9.95762	2.33588e-23	3.8642e-22
GOLPH3L	1064.36	0.931922	0.0936174	9.95458	2.40832e-23	3.98033e-22
AC008763.4	2.35924	-4.88275	0.490542	-9.95378	2.42788e-23	4.00893e-22
SLC52A2	1156.79	1.45761	0.146498	9.94968	2.52989e-23	4.1735e-22
INKA1	66.7329	1.4909	0.149852	9.94912	2.54425e-23	4.19329e-22
ANKRD13B	101.311	1.73119	0.174006	9.94901	2.54702e-23	4.19396e-22
BCAT2	1393.37	1.48263	0.149126	9.94208	2.73055e-23	4.49201e-22
TCHP	518.617	0.702685	0.0707331	9.93432	2.95181e-23	4.8515e-22
KIAA0100	2368.04	0.927189	0.0933507	9.93232	3.01153e-23	4.94508e-22
FANCG	14.7991	1.95446	0.196852	9.92859	3.12657e-23	5.12925e-22
NEB	808.945	2.85815	0.288079	9.92138	3.36067e-23	5.50821e-22
P2RY12	17.3774	-2.43681	0.245693	-9.91809	3.47333e-23	5.68762e-22
SBF1	2120.18	1.02639	0.103516	9.91533	3.57061e-23	5.84152e-22
SDC4	20590.3	-1.27099	0.128192	-9.91474	3.59177e-23	5.87074e-22
INO80E	1116.36	0.769898	0.0776734	9.91199	3.69226e-23	6.02944e-22
PSMD4	11669.1	1.09264	0.110243	9.9112	3.72142e-23	6.07149e-22
ATAT1	299.115	1.08635	0.109669	9.90575	3.93003e-23	6.40595e-22
ZKSCAN5	503.435	0.62728	0.0633579	9.90059	4.13843e-23	6.73946e-22
ZCCHC24	1490.38	-1.15331	0.116493	-9.90018	4.15509e-23	6.76039e-22
INTS3	3280.27	0.784609	0.0792826	9.89636	4.31709e-23	7.01754e-22
MPZ	666.331	2.99905	0.303079	9.8953	4.36301e-23	7.0857e-22
TNFRSF1A	6850.29	-0.824607	0.0833569	-9.89249	4.48735e-23	7.28097e-22
IGFALS	2348.97	-3.17218	0.320784	-9.88885	4.65365e-23	7.54393e-22
ZNF296	59.2157	2.21937	0.224479	9.88677	4.75106e-23	7.68781e-22
H2BC8	77.1556	2.40779	0.243534	9.88686	4.74704e-23	7.68781e-22
IBSP	13.5606	5.39746	0.545987	9.88569	4.80277e-23	7.76441e-22
MSRA	1491.36	-1.37818	0.139427	-9.88462	4.85444e-23	7.8408e-22
CACNB4	39.4171	3.02741	0.3063	9.88384	4.89229e-23	7.89476e-22
EEF1A2	3934.79	3.96409	0.401083	9.88345	4.91106e-23	7.91786e-22
TSC1	877.12	0.884638	0.0895568	9.87795	5.18823e-23	8.35714e-22
MAVS	3196.61	0.877925	0.0889104	9.87427	5.38215e-23	8.66165e-22
C1QTNF3	442.215	2.81429	0.285218	9.86713	5.77957e-23	9.29282e-22
DPF2	1086.05	0.593064	0.0601098	9.86635	5.82472e-23	9.35695e-22
KCNE5	30.2655	3.2681	0.331256	9.86576	5.85907e-23	9.40363e-22
PLA2G6	617.923	1.36087	0.137999	9.86146	6.11546e-23	9.80627e-22
DUOX1	151.585	2.26017	0.229216	9.86045	6.17705e-23	9.89609e-22
ARFGEF3	352.761	2.93063	0.297342	9.85608	6.45213e-23	1.03275e-21
MCAM	2335.49	1.36331	0.138349	9.85412	6.57898e-23	1.0521e-21
CNTNAP4	27.8864	6.61046	0.671237	9.84819	6.97901e-23	1.11507e-21
SLC22A31	658.031	5.09782	0.517792	9.8453	7.18217e-23	1.1465e-21
CDRT1	40.4634	3.65336	0.371121	9.84412	7.26705e-23	1.15901e-21
JMJD4	398.711	1.08125	0.109859	9.84213	7.41218e-23	1.1811e-21
YKT6	2083.99	0.806675	0.0819722	9.84085	7.50766e-23	1.19417e-21
TMEM81	150.528	1.04566	0.106257	9.84092	7.50189e-23	1.19417e-21
MASP1	6062.8	-1.61359	0.163978	-9.84032	7.5472e-23	1.19938e-21
DNA2	163.344	1.37327	0.139565	9.83969	7.59477e-23	1.20586e-21
C20orf96	220.628	1.02505	0.104202	9.83711	7.79167e-23	1.23602e-21
GPSM1	545.285	2.01756	0.205118	9.8361	7.87047e-23	1.24741e-21
PYCR2	1407.21	0.97176	0.0988021	9.83542	7.92337e-23	1.25467e-21
LINGO1	330.525	2.56346	0.260674	9.83397	8.03873e-23	1.27181e-21
MPV17	1127.83	0.951254	0.0967521	9.83187	8.20818e-23	1.29746e-21
UPF3B	451.992	0.883972	0.0899099	9.83175	8.21759e-23	1.2978e-21
CSAG1	189.891	5.69934	0.580218	9.82276	8.98516e-23	1.41776e-21
MT-ND4	680824	-1.29086	0.13145	-9.82017	9.21917e-23	1.45339e-21
AKR1B10	25624	3.64534	0.371254	9.81899	9.32752e-23	1.46917e-21
EPRS1	4290.94	0.780808	0.0795275	9.81809	9.41114e-23	1.48103e-21
CDK16	2138.48	0.906812	0.0923868	9.81538	9.66741e-23	1.52001e-21
ACTL8	37.8997	6.4872	0.661027	9.81381	9.81862e-23	1.54242e-21
CPXM1	136.353	2.41003	0.2457	9.80881	1.03175e-22	1.61935e-21
DLK2	68.4354	1.90932	0.194664	9.80825	1.03756e-22	1.62703e-21
DLX5	12.2061	4.841	0.493928	9.80102	1.1146e-22	1.7463e-21
SLC7A10	42.3288	4.97577	0.508203	9.79091	1.23177e-22	1.92649e-21
RIPK4	931.8	-1.37638	0.140577	-9.79095	1.23136e-22	1.92649e-21
TRIM16L	1114.02	2.49511	0.254889	9.789	1.25535e-22	1.96163e-21
ACSL1	30664.6	-1.83881	0.18793	-9.78456	1.31171e-22	2.0479e-21
QRICH2	217.773	1.47313	0.150617	9.78068	1.36298e-22	2.12422e-21
YJEFN3	63.8471	1.85664	0.189826	9.78074	1.36217e-22	2.12422e-21
GRAMD1A	1981.98	1.4511	0.148408	9.77773	1.40328e-22	2.18511e-21
PKN3	442.278	1.42353	0.145626	9.77525	1.43802e-22	2.23724e-21
ZNF687	1634.29	0.980497	0.100412	9.76473	1.59541e-22	2.47993e-21
RAB6B	159.669	1.58527	0.162428	9.75982	1.67447e-22	2.60054e-21
RHPN1	321.733	1.886	0.193272	9.75828	1.70021e-22	2.63822e-21
ANKFN1	71.524	6.89518	0.706968	9.75317	1.78791e-22	2.77189e-21
MAT1A	49406.1	-1.81091	0.185738	-9.7498	1.8484e-22	2.86316e-21
DLC1	1657.58	-1.26264	0.129513	-9.74915	1.86015e-22	2.87887e-21
PBLD	5305.58	-1.76372	0.180933	-9.74794	1.88247e-22	2.91087e-21
KNSTRN	492.997	0.971843	0.0996995	9.74771	1.88669e-22	2.91485e-21
HMGCLL1	8.41913	-2.82543	0.290061	-9.7408	2.01962e-22	3.11752e-21
DNASE1L2	35.4651	2.56422	0.263339	9.73731	2.09005e-22	3.22344e-21
IRF8	859.416	-1.57012	0.161277	-9.73557	2.12612e-22	3.27621e-21
PRRX1	126.32	2.2985	0.236181	9.73194	2.20341e-22	3.39237e-21
NSUN6	1118.57	-1.12924	0.116091	-9.72718	2.30895e-22	3.55179e-21
IRF2BPL	1091.86	-0.959418	0.0986639	-9.7241	2.37995e-22	3.65784e-21
DPH7	573.784	0.976229	0.10041	9.7224	2.42007e-22	3.71629e-21
SPIRE2	781.193	1.29615	0.13343	9.71411	2.62536e-22	4.02805e-21
DSTYK	503.567	1.02625	0.105695	9.70953	2.74595e-22	4.20943e-21
USP15	1342.34	-0.54282	0.0559075	-9.70925	2.75363e-22	4.21756e-21
PCBP4	1107.24	1.11236	0.114573	9.70874	2.76735e-22	4.23493e-21
ATP6AP1	6240.59	0.7922	0.0816426	9.70326	2.92012e-22	4.46487e-21
TRMT1	1427.79	0.923793	0.0952174	9.70193	2.95845e-22	4.51959e-21
GTPBP2	1431.56	0.98823	0.101906	9.69749	3.09002e-22	4.71653e-21
VPS33A	705.366	0.85326	0.0879929	9.69693	3.10714e-22	4.73859e-21
KLRF1	18.7041	-1.80588	0.186234	-9.6968	3.11114e-22	4.74062e-21
BRSK2	45.4338	3.4662	0.357492	9.69586	3.13973e-22	4.78008e-21
REPIN1	5498.55	0.759023	0.0782897	9.69504	3.16499e-22	4.81441e-21
TRAM2	1265.59	-0.971076	0.100177	-9.69363	3.2093e-22	4.87765e-21
PGS1	510.172	0.686929	0.0708798	9.69146	3.278e-22	4.97355e-21
UCHL1	238.746	3.42196	0.353089	9.69149	3.27709e-22	4.97355e-21
STK39	490.837	1.99939	0.206324	9.69053	3.3081e-22	5.01493e-21
MEX3A	280.463	1.88884	0.194981	9.68733	3.4134e-22	5.17015e-21
PALM2AKAP2	2732.25	-1.07798	0.111293	-9.68594	3.4602e-22	5.23658e-21
PLIN2	18257.8	-1.67336	0.172792	-9.68428	3.5169e-22	5.31785e-21
ZFPL1	126.71	0.826778	0.085375	9.68407	3.52401e-22	5.32408e-21
NR4A1	1380.55	-2.12624	0.219579	-9.68325	3.55236e-22	5.36235e-21
ZNF99	27.1784	4.35472	0.449938	9.67847	3.72231e-22	5.61411e-21
POU5F1	74.3113	1.94857	0.201433	9.67354	3.90611e-22	5.88633e-21
CYP2C8	21593.5	-2.67473	0.276542	-9.67206	3.96317e-22	5.96726e-21
GALNT10	842.661	1.04678	0.10825	9.67004	4.04239e-22	6.08139e-21
L3MBTL1	49.3808	1.48841	0.153926	9.66962	4.05885e-22	6.10098e-21
TSPAN17	1656.31	0.843144	0.0872072	9.66828	4.1124e-22	6.17625e-21
NCAPG2	527.309	1.23166	0.127415	9.66653	4.18314e-22	6.27719e-21
ALDH6A1	10560.6	-1.71265	0.17719	-9.66562	4.22044e-22	6.3278e-21
TMEM164	676.513	1.35877	0.14062	9.66273	4.34154e-22	6.50389e-21
MMP12	68.2208	4.00295	0.414293	9.66213	4.36702e-22	6.53655e-21
ACSM3	1224.5	-2.02607	0.209716	-9.66105	4.41312e-22	6.59999e-21
ARPC5	6807.51	0.705492	0.0730308	9.66021	4.44958e-22	6.64893e-21
INMT	591.729	-2.43459	0.252051	-9.65914	4.49621e-22	6.71295e-21
TMEM150B	466.476	2.24031	0.231946	9.65876	4.51308e-22	6.73249e-21
CYP4V2	4476.4	-1.43091	0.148149	-9.65861	4.51954e-22	6.73646e-21
NPEPL1	226.658	1.24601	0.129036	9.65626	4.62432e-22	6.88687e-21
PROK2	3.69857	-2.93521	0.304134	-9.65104	4.86577e-22	7.24039e-21
PPP1R35	314.805	1.11464	0.1155	9.65056	4.88867e-22	7.26838e-21
TPD52L2	3273.93	0.79249	0.0821299	9.64922	4.95297e-22	7.35219e-21
B4GALT3	1565.47	0.777013	0.080526	9.64922	4.95332e-22	7.35219e-21
CYP2R1	448.059	0.723189	0.0749617	9.64746	5.03888e-22	7.47294e-21
KCNN3	146.692	1.50174	0.155682	9.64621	5.10069e-22	7.5583e-21
CRYGS	74.4785	1.31188	0.136018	9.6449	5.16622e-22	7.64902e-21
SIRT7	913.996	1.0028	0.104	9.6423	5.29848e-22	7.83832e-21
SNRNP70	6174.99	0.817824	0.0848218	9.64167	5.33152e-22	7.88062e-21
ZNF581	583.892	1.23836	0.128488	9.63798	5.5267e-22	8.16233e-21
CCDC187	197.338	3.92672	0.407637	9.63288	5.80804e-22	8.57072e-21
AARSD1	23.0464	1.56297	0.162262	9.63234	5.83841e-22	8.60838e-21
EGR3	72.92	-2.1078	0.218867	-9.63048	5.94521e-22	8.75859e-21
DNMT1	1668.8	1.16619	0.121111	9.62912	6.02432e-22	8.86778e-21
NFE2L2	3813.85	-0.891845	0.0926335	-9.62767	6.10994e-22	8.98636e-21
CCDC77	222.774	0.915378	0.095084	9.62705	6.14687e-22	9.0332e-21
GNAL	182.678	2.1403	0.222402	9.62358	6.35809e-22	9.33588e-21
CAMK4	68.3156	-1.73129	0.17997	-9.61985	6.59301e-22	9.67284e-21
NXF3	13.7141	-2.92424	0.304031	-9.61824	6.69696e-22	9.81724e-21
EPHB1	49.0915	-2.06805	0.215032	-9.61742	6.75038e-22	9.88739e-21
CBR4	1492.13	-1.18901	0.123685	-9.61323	7.03091e-22	1.02898e-20
MIDEAS	813.608	-1.02304	0.106514	-9.60478	7.63241e-22	1.11609e-20
CCNO	73.7226	3.24898	0.338672	9.5933	8.53121e-22	1.2465e-20
GAREM2	109.707	2.18509	0.227822	9.59119	8.70712e-22	1.27011e-20
NPY1R	173.54	-2.42659	0.253001	-9.59123	8.70424e-22	1.27011e-20
PDLIM7	919.383	1.26026	0.131405	9.59064	8.75398e-22	1.2759e-20
SEPTIN8	1319.05	0.823428	0.085867	9.58957	8.84493e-22	1.2881e-20
POC5	218.799	0.695285	0.0725087	9.589	8.89469e-22	1.29428e-20
PHPT1	2749.89	1.26969	0.132463	9.58521	9.22719e-22	1.34157e-20
PRC1	5.07785	3.21765	0.335804	9.58193	9.52483e-22	1.38371e-20
CEP41	306.139	0.821005	0.0856836	9.58183	9.53433e-22	1.38396e-20
RMDN2	494.098	-1.15261	0.120355	-9.57678	1.00118e-21	1.45208e-20
SRRM3	121.737	3.08042	0.321789	9.57278	1.04065e-21	1.5081e-20
VAX2	19.5812	3.28697	0.343423	9.57119	1.05678e-21	1.53022e-20
GJA10	22.8239	6.9004	0.720975	9.57092	1.0596e-21	1.53306e-20
AP4M1	332.937	0.890688	0.0930707	9.57002	1.06887e-21	1.54521e-20
NUP37	364.216	0.797746	0.0833875	9.56674	1.10332e-21	1.59371e-20
MYBPC1	14.7816	2.95958	0.309441	9.56426	1.13002e-21	1.63095e-20
CLEC2L	30.8828	6.0788	0.63581	9.56072	1.16944e-21	1.68648e-20
RHOB	27610.6	-1.47284	0.154082	-9.55884	1.19085e-21	1.71596e-20
ADK	2492.78	-1.10684	0.115794	-9.5587	1.19245e-21	1.71687e-20
GRK6	1215.04	0.809228	0.0846659	9.5579	1.20173e-21	1.72883e-20
NRM	581.644	1.48737	0.155645	9.55616	1.22205e-21	1.75665e-20
KLF6	6569.84	-1.33925	0.140148	-9.55599	1.22413e-21	1.75822e-20
NHLRC2	1002.94	-0.733338	0.0768062	-9.5479	1.32349e-21	1.89939e-20
EPB41L4B	2753.2	-1.57568	0.165043	-9.54708	1.334e-21	1.91293e-20
ITGB1BP1	1154.12	0.890092	0.0932344	9.54682	1.33743e-21	1.91631e-20
SIPA1L3	1145.48	1.17696	0.123296	9.54579	1.35071e-21	1.93376e-20
HOXD10	17.4598	4.468	0.468189	9.54316	1.3855e-21	1.98198e-20
F2RL3	180.776	2.31805	0.242934	9.54188	1.40271e-21	2.00498e-20
TPBGL	43.1891	2.83945	0.297726	9.53714	1.46829e-21	2.09703e-20
IPO9	2911.95	0.72725	0.076262	9.5362	1.48163e-21	2.11439e-20
POPDC3	35.2076	6.14499	0.644541	9.53391	1.51461e-21	2.15972e-20
RBL1	238.853	1.27879	0.134179	9.53043	1.56636e-21	2.23172e-20
CDH8	9.33983	3.81174	0.400029	9.52865	1.59334e-21	2.26834e-20
WDCP	355.789	0.710689	0.0745893	9.52804	1.60286e-21	2.28007e-20
IGDCC3	23.0215	4.91769	0.516147	9.5277	1.60814e-21	2.28574e-20
DAPK2	514.689	1.6213	0.170195	9.52615	1.63229e-21	2.31785e-20
CXCR2	19.5384	-2.37165	0.248964	-9.52608	1.63333e-21	2.31785e-20
ADAMTS16	154.541	3.7554	0.394277	9.52477	1.65405e-21	2.34537e-20
BCAS4	189.221	1.74474	0.183195	9.52395	1.66721e-21	2.36215e-20
SAMD1	1486.02	0.968823	0.101726	9.52383	1.66908e-21	2.36291e-20
EFNB3	39.6058	-2.13938	0.224655	-9.52293	1.68357e-21	2.38153e-20
SERINC1	7680.37	-0.871776	0.0915649	-9.52085	1.71763e-21	2.42777e-20
EPHX4	12.9297	2.64759	0.278157	9.51832	1.76002e-21	2.48572e-20
GNA14	116.281	-1.75659	0.184567	-9.51737	1.77621e-21	2.50658e-20
ZMIZ2	2566.7	0.721662	0.0758692	9.51192	1.87182e-21	2.63942e-20
CEACAM20	74.7705	4.47583	0.470587	9.51116	1.88542e-21	2.65649e-20
SNRK	1151.92	-0.818025	0.0860081	-9.51102	1.88806e-21	2.65809e-20
GLA	1044.23	1.20664	0.126893	9.50913	1.92262e-21	2.70461e-20
ALPI	78.5219	5.71404	0.600915	9.5089	1.92685e-21	2.70841e-20
REPS1	938.555	-0.824021	0.0866608	-9.50858	1.93284e-21	2.71468e-20
H3C2	14.4241	3.28791	0.345821	9.50752	1.95258e-21	2.74024e-20
GOLGA3	2439.92	0.628759	0.0662097	9.49648	2.17108e-21	3.04449e-20
FAM13A	946.525	-1.871	0.197024	-9.49633	2.17418e-21	3.04643e-20
NSUN5	1146.24	0.910276	0.0958853	9.49338	2.2366e-21	3.13142e-20
ZWILCH	273.476	0.907369	0.09567	9.48437	2.43855e-21	3.41148e-20
H2AC13	9.93293	3.5822	0.377726	9.4836	2.45653e-21	3.43393e-20
PROCA1	65.0842	1.52646	0.161005	9.48079	2.52363e-21	3.52495e-20
SCIMP	104.27	-1.63786	0.172795	-9.47864	2.57623e-21	3.59559e-20
PTCD1	106.376	1.18656	0.125266	9.47227	2.73828e-21	3.81876e-20
HMGCL	8152.06	-1.2762	0.134733	-9.47206	2.7437e-21	3.82332e-20
BHLHE40	6838.98	-1.39303	0.147106	-9.46963	2.8085e-21	3.91055e-20
PPP1R3B	4495.8	-1.6616	0.175501	-9.46772	2.8602e-21	3.97639e-20
ZNF572	85.0377	1.39991	0.147862	9.46772	2.86026e-21	3.97639e-20
SNRPB	4412.07	1.12416	0.118749	9.46669	2.88861e-21	4.01266e-20
GRPR	40.9834	3.98384	0.420884	9.4654	2.92441e-21	4.05922e-20
CCDC78	36.89	2.34118	0.247401	9.46309	2.98963e-21	4.14328e-20
SLC9B2	1387.41	-1.39705	0.147631	-9.46314	2.98835e-21	4.14328e-20
EPM2A	257.055	-1.00206	0.105906	-9.46175	3.02821e-21	4.19347e-20
EGF	57.3736	4.75086	0.502239	9.45937	3.09809e-21	4.2869e-20
RGMA	45.4332	1.92731	0.203749	9.45921	3.10287e-21	4.29017e-20
LHX2	43.7285	-2.15681	0.228033	-9.45833	3.12913e-21	4.32311e-20
CKAP2	487.786	1.22449	0.129516	9.45434	3.25067e-21	4.48753e-20
NDEL1	1048.73	-0.899562	0.09515	-9.45415	3.25667e-21	4.49234e-20
AQP3	3111.29	-1.55636	0.164624	-9.45404	3.25991e-21	4.49332e-20
PLXNC1	623.39	1.83503	0.194186	9.44989	3.39194e-21	4.67167e-20
TENT5A	1376.79	-1.40391	0.148601	-9.44747	3.47124e-21	4.77719e-20
C1QL4	16.3961	4.17115	0.441536	9.4469	3.49004e-21	4.79934e-20
TMEM220	1808	-1.53819	0.16287	-9.44426	3.57932e-21	4.91831e-20
SAMD4B	2549.63	0.601951	0.0637532	9.44189	3.66099e-21	5.02665e-20
DEDD	1217.14	0.647085	0.0685362	9.44151	3.67457e-21	5.03751e-20
ZNF512	522.902	0.890437	0.0943105	9.44154	3.67328e-21	5.03751e-20
SFI1	629.982	1.32212	0.140071	9.43892	3.76651e-21	5.15957e-20
DAP3	5258.26	0.730623	0.0774419	9.43447	3.92971e-21	5.37898e-20
JDP2	526.313	-1.1907	0.126221	-9.43348	3.96715e-21	5.42605e-20
S100A3	20.3564	2.67059	0.283101	9.43333	3.97274e-21	5.42951e-20
SOWAHA	557.067	1.86734	0.197967	9.43259	4.00102e-21	5.46396e-20
STRA6	33.1593	3.64442	0.386392	9.43191	4.02681e-21	5.49495e-20
CCDC25	1360.19	-1.00734	0.106818	-9.43046	4.08293e-21	5.56727e-20
SNX9	2614.48	-0.804493	0.0853226	-9.42884	4.14657e-21	5.64971e-20
MRPS23	1609.89	0.789184	0.0837104	9.42754	4.19806e-21	5.71548e-20
GTF2IRD1	584.505	1.10639	0.117379	9.42573	4.27112e-21	5.8105e-20
FAM171A2	59.0975	2.13448	0.226533	9.42238	4.40981e-21	5.98999e-20
ETFRF1	1352.45	-1.00371	0.106523	-9.42241	4.40864e-21	5.98999e-20
DUSP1	12390.1	-1.67013	0.177274	-9.42118	4.46041e-21	6.05409e-20
SLC6A9	218.689	2.11272	0.22429	9.41957	4.5295e-21	6.14318e-20
GTSF1	247.443	4.25478	0.451748	9.41847	4.57699e-21	6.20285e-20
METTL18	266.316	0.87422	0.0928442	9.41599	4.68652e-21	6.34645e-20
EDNRB	1123.72	-1.45081	0.154112	-9.41403	4.77474e-21	6.46099e-20
CARD18	15.3848	5.81193	0.617425	9.41319	4.81317e-21	6.50804e-20
PTGS2	69.3037	-2.43818	0.259044	-9.41224	4.85689e-21	6.56215e-20
ATP6V1C1	3176.51	1.02214	0.1086	9.41199	4.86816e-21	6.57238e-20
RFLNA	44.612	3.26208	0.346614	9.41126	4.90201e-21	6.61306e-20
SERPINE1	9037.53	-2.22266	0.236229	-9.40891	5.01319e-21	6.75791e-20
FAM210A	705.236	-0.654148	0.0695405	-9.40672	5.11877e-21	6.89501e-20
GUCY2C	115.338	3.98947	0.424389	9.4005	5.43034e-21	7.30916e-20
HES6	348.84	1.41415	0.150445	9.39977	5.46816e-21	7.35448e-20
RBMS3	187.376	-1.50963	0.160628	-9.39833	5.54366e-21	7.4504e-20
DDX53	25.8467	6.73294	0.716594	9.39574	5.68146e-21	7.62981e-20
CASC3	2512.56	0.637978	0.0679084	9.39469	5.73879e-21	7.70099e-20
RAB14	4344.05	-0.620506	0.0660762	-9.39077	5.95624e-21	7.98676e-20
DONSON	520.558	0.979211	0.104295	9.38883	6.06681e-21	8.12888e-20
SMARCD1	1535.08	0.673168	0.0717243	9.3855	6.26159e-21	8.38355e-20
DLG5	637.112	1.62227	0.172892	9.38311	6.40529e-21	8.56949e-20
GRPEL2	558.757	0.656934	0.0700223	9.38179	6.48647e-21	8.67156e-20
POLR2K	2270.98	0.936792	0.0998572	9.38132	6.51526e-21	8.7035e-20
DXO	644.035	0.954378	0.10174	9.38054	6.5637e-21	8.76163e-20
CCDC134	250.898	0.958714	0.102239	9.37723	6.77308e-21	9.03434e-20
CPED1	767.51	-2.01817	0.215277	-9.37475	6.93418e-21	9.24228e-20
AGO2	1223.4	1.02372	0.109202	9.3745	6.95015e-21	9.25663e-20
VSIG1	80.0528	3.66599	0.391091	9.37374	7.00049e-21	9.31668e-20
MPP3	98.774	1.89988	0.202692	9.37322	7.03547e-21	9.35623e-20
SMIM32	174.557	4.39898	0.469322	9.37305	7.04655e-21	9.36395e-20
AKR1B15	257.904	3.91778	0.41828	9.36642	7.50346e-21	9.96367e-20
CAVIN4	19.2483	2.07965	0.222054	9.36552	7.56765e-21	1.00414e-19
SAP130	877.585	0.587716	0.0627649	9.36377	7.69436e-21	1.02019e-19
MNS1	202.444	2.68049	0.286285	9.36298	7.75176e-21	1.02704e-19
RBM28	792.533	0.590984	0.0631298	9.36142	7.86756e-21	1.0416e-19
HOXC6	21.7412	4.88532	0.521988	9.35907	8.04406e-21	1.06418e-19
PAGE2B	27.3565	6.23673	0.666441	9.35826	8.1061e-21	1.07159e-19
C12orf73	298.325	0.865099	0.09247	9.35546	8.32397e-21	1.09957e-19
UNK	843.835	0.707814	0.0756631	9.3548	8.37552e-21	1.10556e-19
CCDC107	188.081	1.06095	0.113422	9.354	8.43977e-21	1.11238e-19
PROS1	9270.62	-1.22272	0.130716	-9.35403	8.43736e-21	1.11238e-19
XRCC1	898.268	0.794659	0.0849561	9.35376	8.45858e-21	1.11404e-19
KDM7A	737.428	-0.959687	0.102667	-9.34758	8.96785e-21	1.18024e-19
TUBG2	405.453	0.929507	0.099486	9.34309	9.35635e-21	1.23045e-19
EZH1	896.674	0.656916	0.0703297	9.34052	9.58638e-21	1.25977e-19
GMEB2	811.868	0.634819	0.0679766	9.33879	9.7442e-21	1.27957e-19
DOCK3	20.3088	2.20113	0.235876	9.33171	1.04172e-20	1.36693e-19
PHEX	36.9003	3.18325	0.341261	9.32789	1.07999e-20	1.4161e-19
CHTOP	2507.58	0.608957	0.0652903	9.32691	1.08998e-20	1.42815e-19
DIRAS1	64.8552	3.55182	0.380834	9.32644	1.0949e-20	1.43354e-19
TMBIM6	67996.9	-0.815472	0.0874379	-9.3263	1.09633e-20	1.43435e-19
CCDC170	368.703	2.50295	0.268426	9.32457	1.1143e-20	1.45679e-19
DGKZ	1460.39	0.683441	0.0733096	9.32267	1.13448e-20	1.48209e-19
CKS2	764.911	1.3605	0.146035	9.31629	1.20474e-20	1.57272e-19
INTS8	804.053	0.894534	0.0960431	9.31388	1.23246e-20	1.60772e-19
BFSP1	52.455	1.46874	0.157775	9.30904	1.28996e-20	1.68149e-19
TMEM104	1445.81	0.888718	0.0954825	9.30765	1.30686e-20	1.70227e-19
PRR36	82.7324	2.37899	0.255653	9.30556	1.33287e-20	1.73488e-19
SEC24B	1806.42	-1.06739	0.114759	-9.30112	1.38973e-20	1.80757e-19
SLC4A11	85.4057	2.81126	0.302264	9.30067	1.39569e-20	1.81313e-19
TDRKH	473.732	1.23409	0.132688	9.30064	1.39605e-20	1.81313e-19
GNPNAT1	1007.8	-1.07334	0.115438	-9.29797	1.43157e-20	1.8579e-19
PSRC1	220.54	1.56135	0.167947	9.29673	1.44838e-20	1.87835e-19
ENTPD6	2511.04	0.80247	0.086333	9.29506	1.47128e-20	1.90665e-19
LARP1	7030.2	0.651099	0.0700536	9.2943	1.48185e-20	1.91895e-19
ATXN7L2	171.783	0.981268	0.105579	9.29418	1.48341e-20	1.91958e-19
STEAP3	5915.28	-1.69861	0.18277	-9.29367	1.49055e-20	1.92741e-19
SLC39A13	1403.07	0.695458	0.07486	9.29012	1.54113e-20	1.99136e-19
ST8SIA6	34.4201	-2.50678	0.269904	-9.28768	1.57691e-20	2.03612e-19
C1orf198	2266.63	1.15307	0.124158	9.2871	1.58545e-20	2.04566e-19
MYH4	1958.05	6.06256	0.652907	9.28548	1.60976e-20	2.07552e-19
INKA2	213.711	1.21695	0.131065	9.28503	1.61668e-20	2.08292e-19
MMRN1	173.76	-1.94965	0.210054	-9.28166	1.66858e-20	2.14824e-19
NTAQ1	433.972	1.13572	0.122454	9.27463	1.78236e-20	2.29306e-19
DNASE1	215.205	1.3041	0.140617	9.27407	1.79181e-20	2.30355e-19
MEA1	2221.64	0.801726	0.0864541	9.27343	1.80252e-20	2.31564e-19
SPINDOC	367.299	1.21421	0.130938	9.27315	1.80726e-20	2.32006e-19
H3C6	155.047	1.80925	0.195117	9.27264	1.81589e-20	2.32945e-19
CYP4A11	20419.2	-2.23397	0.24096	-9.27113	1.84187e-20	2.36107e-19
PAGE1	57.1058	7.43795	0.802284	9.27097	1.84457e-20	2.36283e-19
ANXA2R	100.324	1.54777	0.166976	9.26939	1.87212e-20	2.3964e-19
FLNC	934.353	3.2861	0.354625	9.26639	1.92553e-20	2.46298e-19
VPS11	1463.84	0.57196	0.0617382	9.26427	1.96412e-20	2.51055e-19
RNF215	586.603	0.777315	0.0839059	9.26413	1.96673e-20	2.51207e-19
MYO1B	11642.6	-1.15639	0.124841	-9.26289	1.98965e-20	2.53952e-19
ZNF300	108.536	2.05356	0.221781	9.25942	2.05538e-20	2.62154e-19
NAT2	582.656	-2.93926	0.317665	-9.25268	2.18927e-20	2.7903e-19
SLC36A1	376.146	1.02371	0.110672	9.24997	2.24565e-20	2.86011e-19
BEST4	19.046	2.28549	0.247084	9.24987	2.24769e-20	2.86066e-19
MTA3	848.383	0.778051	0.0841286	9.24835	2.27981e-20	2.89945e-19
CTSA	9050.24	0.966937	0.104569	9.24691	2.31079e-20	2.93676e-19
REXO5	215.934	1.37353	0.148597	9.24332	2.3897e-20	3.03487e-19
ABCB5	22.6769	5.16031	0.558369	9.24176	2.42465e-20	3.07706e-19
TSACC	58.2558	1.6033	0.173553	9.2381	2.50904e-20	3.18188e-19
WEE1	1610.59	-1.17989	0.127731	-9.23736	2.52656e-20	3.20181e-19
SCG2	14.7844	3.60734	0.390651	9.23419	2.60259e-20	3.29581e-19
TMEM266	60.3831	2.0063	0.217282	9.23361	2.61668e-20	3.3113e-19
NR4A3	227.158	-2.20278	0.238564	-9.23352	2.61886e-20	3.31169e-19
KLHL17	196.624	0.97644	0.105756	9.23296	2.6326e-20	3.3267e-19
CLTRN	198.075	-2.45	0.265494	-9.22811	2.75457e-20	3.47589e-19
CDK5	801.69	0.904062	0.0979682	9.22811	2.75437e-20	3.47589e-19
OIP5	27.6915	1.6049	0.17392	9.22776	2.76351e-20	3.48469e-19
PLPPR4	24.2175	2.7981	0.303364	9.22357	2.87366e-20	3.62102e-19
ALB	3.10067e+06	-1.82589	0.197973	-9.22293	2.89099e-20	3.64027e-19
DVL3	2715.99	0.658079	0.0713571	9.22234	2.90687e-20	3.65768e-19
TANGO6	791.369	-0.958283	0.103916	-9.22172	2.92361e-20	3.67613e-19
ATXN7L3	1826.47	0.724579	0.0786494	9.21278	3.17775e-20	3.99287e-19
ZNF512B	1613.86	0.952641	0.103456	9.20818	3.31691e-20	4.16478e-19
DDX41	3067.87	0.68849	0.0747711	9.20797	3.32361e-20	4.17024e-19
BDH2	742.399	-1.26853	0.137822	-9.20412	3.44491e-20	4.31939e-19
ANKRD27	759.087	0.940105	0.102162	9.20206	3.51147e-20	4.39974e-19
CFL2	3438.27	-1.06138	0.115348	-9.20152	3.52925e-20	4.4189e-19
CAMK2N2	219.453	2.41199	0.262255	9.19711	3.67695e-20	4.60059e-19
ALPK3	760.913	2.06412	0.224581	9.19099	3.89236e-20	4.86668e-19
RHBDL1	104.843	1.65484	0.180116	9.18765	4.01525e-20	5.01475e-19
CD160	21.9984	-1.61526	0.175808	-9.18762	4.01643e-20	5.01475e-19
ACP4	15.0007	3.74044	0.407121	9.18754	4.01942e-20	5.01496e-19
ECHS1	28343.7	-1.19977	0.130589	-9.18738	4.02509e-20	5.01851e-19
YAF2	548.408	-0.644473	0.070174	-9.18393	4.15643e-20	5.17863e-19
DNAJC5	2550.36	0.74691	0.0813628	9.17999	4.31132e-20	5.36785e-19
INTS10	1610.94	-0.823832	0.0897654	-9.17762	4.40741e-20	5.48365e-19
LPA	1677.79	-2.3453	0.255588	-9.17611	4.4696e-20	5.55713e-19
MTMR11	549.411	1.90545	0.207704	9.17385	4.56412e-20	5.67068e-19
NOCT	328.009	-1.78713	0.19487	-9.17088	4.69164e-20	5.82504e-19
PCDH17	280.538	1.37231	0.149645	9.17041	4.71245e-20	5.84679e-19
UBALD1	1358.58	-0.946287	0.103193	-9.17005	4.72789e-20	5.86185e-19
PPP1R1B	40.6411	3.98242	0.434326	9.16918	4.76609e-20	5.9051e-19
CGREF1	991.134	2.19775	0.239748	9.16689	4.86847e-20	6.02775e-19
LINC00634	4.81501	3.65857	0.399427	9.15957	5.2105e-20	6.44673e-19
ALDH8A1	4730.99	-1.89583	0.20702	-9.15769	5.30179e-20	6.55511e-19
HARS2	946.577	0.620297	0.067785	9.15094	5.64383e-20	6.97315e-19
TRAM1L1	39.1495	2.9846	0.326241	9.14845	5.77577e-20	7.13121e-19
CSTF2	427.886	0.848298	0.092728	9.14824	5.78691e-20	7.14001e-19
CEP89	493.456	0.823387	0.0900331	9.14539	5.94166e-20	7.32584e-19
NUP155	1016.68	0.725268	0.0793636	9.13854	6.3299e-20	7.79912e-19
SPAG5	1051.04	1.38632	0.151772	9.13428	6.58453e-20	8.10723e-19
ABCD3	4766.13	-0.845961	0.0926434	-9.13137	6.76363e-20	8.32198e-19
ZNF785	174.013	0.861479	0.0943703	9.1287	6.93256e-20	8.52393e-19
SERPINI1	271.265	1.75353	0.192223	9.12237	7.35014e-20	9.03111e-19
EIF2D	2639.45	0.698774	0.0766214	9.11983	7.52438e-20	9.23244e-19
CYP2B6	8669.48	-2.63598	0.289037	-9.11987	7.52127e-20	9.23244e-19
PGLYRP1	2.56851	-2.08585	0.228835	-9.11507	7.86208e-20	9.64014e-19
TYMS	148.187	1.57234	0.172555	9.11209	8.08082e-20	9.90151e-19
PLCG1	1538	0.978593	0.107415	9.11036	8.211e-20	1.00541e-18
PFDN6	2588.54	1.05508	0.115816	9.10991	8.24531e-20	1.00891e-18
STMND1	44.6147	3.21146	0.352665	9.10625	8.52806e-20	1.04279e-18
DLK1	2358.94	6.17895	0.678594	9.10552	8.58555e-20	1.0491e-18
TRMU	1021.09	0.920829	0.101154	9.10327	8.7656e-20	1.07037e-18
CDAN1	454.768	0.666788	0.0732558	9.10218	8.85338e-20	1.08034e-18
COPS7B	1026.69	0.643505	0.0707054	9.10122	8.93251e-20	1.08925e-18
LMAN1	8405.84	-0.878141	0.0964878	-9.10106	8.94508e-20	1.09004e-18
MAPK3	1494.46	0.725984	0.079795	9.09812	9.19121e-20	1.11926e-18
DACH2	7.75594	4.76141	0.523355	9.09786	9.21315e-20	1.12117e-18
DPH2	819.407	0.797655	0.0876889	9.09642	9.33569e-20	1.1353e-18
CACNA1E	23.1436	3.92988	0.432179	9.09319	9.61716e-20	1.16873e-18
PSMD10	1258.08	0.682927	0.0751143	9.09184	9.73738e-20	1.18253e-18
TMIGD3	64.4107	-2.03393	0.223718	-9.09149	9.76875e-20	1.18553e-18
COL25A1	30.7505	-2.68915	0.29581	-9.09081	9.8303e-20	1.19218e-18
RIC8A	3043.82	0.501074	0.0551259	9.08963	9.93729e-20	1.20434e-18
DMBX1	12.8997	5.0935	0.560374	9.08945	9.95397e-20	1.20554e-18
PIGT	6036.48	0.684257	0.075282	9.08926	9.97159e-20	1.20685e-18
PABPN1	333.755	1.10408	0.121517	9.08581	1.02928e-19	1.24487e-18
PITPNM3	73.7786	-2.55374	0.281097	-9.08491	1.03782e-19	1.25435e-18
DCAF13	1618.9	1.05879	0.116559	9.08373	1.0492e-19	1.26724e-18
WASHC2A	1252.18	0.742455	0.0817437	9.08271	1.05902e-19	1.27823e-18
MCF2L2	41.2337	2.81075	0.309467	9.08253	1.06075e-19	1.27946e-18
UBE2A	1911.56	0.664619	0.0731798	9.08201	1.06592e-19	1.28481e-18
FRS3	194.237	0.786621	0.0866433	9.07884	1.09736e-19	1.32181e-18
ZNF385D	158.963	3.28739	0.362097	9.07874	1.09838e-19	1.32215e-18
SEMA6C	842.359	1.49005	0.164145	9.07763	1.10964e-19	1.3348e-18
HDAC4	410.367	0.978552	0.107812	9.07644	1.12188e-19	1.34861e-18
GCNT3	318.418	3.01626	0.33245	9.07282	1.15975e-19	1.39318e-18
OSBP2	192.1	1.73383	0.19116	9.07004	1.18975e-19	1.42826e-18
YPEL2	1156.24	-1.0503	0.115811	-9.06908	1.20024e-19	1.43988e-18
SCGB3A1	24.4235	-2.17261	0.239571	-9.06877	1.20367e-19	1.44303e-18
TNNC1	112.257	2.91385	0.321582	9.06099	1.29272e-19	1.54874e-18
TEX11	50.2302	3.953	0.436316	9.05996	1.30503e-19	1.56243e-18
R3HDM1	784.41	0.641138	0.0707672	9.05983	1.3066e-19	1.56325e-18
NHP2	1077.24	0.860466	0.0949912	9.05837	1.32411e-19	1.58315e-18
RXFP1	21.8647	-1.78581	0.19717	-9.05724	1.33792e-19	1.59857e-18
P3H4	605.07	1.5686	0.173207	9.05625	1.35018e-19	1.61215e-18
PIM1	2058.15	-1.38742	0.153236	-9.05414	1.37654e-19	1.64251e-18
STK19	416.73	0.71415	0.078887	9.05282	1.39321e-19	1.66129e-18
TSPO2	34.0409	2.19581	0.242583	9.05178	1.40657e-19	1.67609e-18
PDE7B	138.52	-1.66518	0.183976	-9.05108	1.41561e-19	1.68573e-18
HOXA11	11.5998	5.17031	0.57125	9.05088	1.41816e-19	1.68764e-18
SOX12	1190.53	1.39671	0.154321	9.05064	1.42128e-19	1.69022e-18
EPHX2	6436.72	-1.51939	0.167883	-9.0503	1.42578e-19	1.69444e-18
STK40	2324.51	-0.811841	0.089704	-9.05022	1.42682e-19	1.69454e-18
MACROH2A1	3504.87	0.679819	0.0751255	9.04911	1.4414e-19	1.71071e-18
ECEL1	107.778	4.36636	0.482625	9.04712	1.46791e-19	1.74101e-18
NDFIP2	1377.67	-0.890607	0.0984431	-9.04691	1.47067e-19	1.74312e-18
ISOC1	2380.1	-0.919576	0.10168	-9.04385	1.51246e-19	1.79136e-18
PLXNA1	896.577	1.31268	0.145148	9.04378	1.51339e-19	1.79136e-18
OCRL	1355.19	0.83969	0.0928618	9.04236	1.53323e-19	1.81365e-18
ZNF623	890.804	0.839355	0.0928505	9.03985	1.56884e-19	1.85453e-18
NRCAM	494.577	3.2957	0.364594	9.03937	1.57573e-19	1.86144e-18
NKIRAS1	538.471	-0.868162	0.0960756	-9.03623	1.62167e-19	1.91443e-18
PRMT3	422.889	0.777745	0.0860712	9.03606	1.62418e-19	1.91612e-18
MAN1A1	7370.54	-1.17375	0.129914	-9.03479	1.64321e-19	1.93728e-18
MYBPHL	12.6257	4.63423	0.513049	9.03272	1.67456e-19	1.97294e-18
CREB3L4	614.997	0.958232	0.106092	9.03209	1.68418e-19	1.98296e-18
CABIN1	1555.12	0.698933	0.0774073	9.02929	1.72793e-19	2.03312e-18
COP1	2183.15	0.686505	0.0760328	9.02906	1.73146e-19	2.03593e-18
THOC5	1005.58	0.764886	0.0847158	9.02885	1.73484e-19	2.03856e-18
SUCLG2	6666.29	-1.05502	0.116867	-9.02752	1.75605e-19	2.06211e-18
STX10	1740.55	0.910968	0.100925	9.02616	1.77801e-19	2.08652e-18
CHKA	1127.55	1.14523	0.1269	9.0247	1.80187e-19	2.11312e-18
AP3B1	1512.85	0.596952	0.0661684	9.02171	1.85177e-19	2.17021e-18
PRAM1	60.8843	-1.52754	0.169327	-9.02125	1.85962e-19	2.17654e-18
ARHGAP11B	9.08518	2.12561	0.235622	9.02128	1.8591e-19	2.17654e-18
CXCL14	414.945	-3.54706	0.393248	-9.01992	1.88222e-19	2.20154e-18
ACBD7	42.8914	1.83786	0.203909	9.01314	2.00231e-19	2.34046e-18
ZNF16	380.136	0.814164	0.0903429	9.01193	2.02456e-19	2.36492e-18
IGDCC4	51.1577	2.99502	0.332443	9.00913	2.07706e-19	2.42464e-18
SNRPC	3770.75	0.896814	0.0995733	9.00657	2.126e-19	2.48014e-18
RYBP	1456.6	-0.69531	0.0772086	-9.0056	2.14494e-19	2.5006e-18
MCCD1	44.6077	5.31553	0.590412	9.00309	2.19453e-19	2.55673e-18
SP5	446.298	2.47813	0.275278	9.00231	2.21021e-19	2.57331e-18
SLC41A2	2541.63	-1.36919	0.152105	-9.00162	2.22412e-19	2.58782e-18
TEX13C	25.7223	7.04311	0.782459	9.00125	2.23156e-19	2.59477e-18
BMP10	82.6465	-4.68816	0.520966	-8.99899	2.27808e-19	2.64713e-18
SGPP1	976.727	-0.839334	0.0932788	-8.99811	2.29628e-19	2.66653e-18
SLC39A7	8569.82	0.808541	0.0898693	8.99685	2.32285e-19	2.69563e-18
CANT1	1967.63	0.674886	0.0750317	8.99468	2.36915e-19	2.74756e-18
FBN3	88.6595	3.19639	0.355379	8.99431	2.37725e-19	2.75515e-18
TESC	1248.42	2.79157	0.310441	8.99226	2.422e-19	2.8052e-18
CEMIP	212.329	2.43195	0.270548	8.98897	2.49558e-19	2.88853e-18
ANKRD65	329.861	2.51094	0.279426	8.98605	2.56281e-19	2.96442e-18
CUEDC1	824.193	1.04843	0.116684	8.98521	2.58229e-19	2.98501e-18
HMGA2	49.2285	4.6422	0.517123	8.97697	2.78325e-19	3.21521e-18
MT-CYB	395526	-1.22715	0.136733	-8.97478	2.8392e-19	3.27772e-18
GINS4	95.6412	1.70002	0.189424	8.97466	2.84229e-19	3.27916e-18
BNIPL	35.8095	1.49823	0.166953	8.97396	2.86047e-19	3.29798e-18
NUPR1	752.178	1.50225	0.16743	8.97239	2.90141e-19	3.34302e-18
EXOG	190.343	0.81678	0.0910607	8.96963	2.97516e-19	3.42577e-18
CMPK1	8064.89	-0.655272	0.0731289	-8.9605	3.23205e-19	3.71916e-18
CYHR1	2564.02	1.00841	0.112663	8.95073	3.53145e-19	4.06105e-18
FUS	5696.38	0.71134	0.0794865	8.9492	3.58081e-19	4.11461e-18
XAGE5	28.7337	7.88985	0.881632	8.94914	3.58265e-19	4.11461e-18
CREBL2	2453.19	-0.784932	0.0877136	-8.9488	3.59375e-19	4.12469e-18
LRRC37A3	129.17	1.41557	0.158195	8.94824	3.61182e-19	4.14275e-18
HTR1D	95.3982	3.93681	0.440065	8.94598	3.68659e-19	4.22579e-18
H4C14	17.19	2.02568	0.226489	8.94385	3.75857e-19	4.30551e-18
CLVS1	18.9477	2.61519	0.292526	8.94002	3.89095e-19	4.45428e-18
CPNE7	135.717	2.72407	0.304809	8.93698	3.99944e-19	4.57553e-18
KLF11	1311.4	-1.23107	0.137757	-8.93649	4.01742e-19	4.59314e-18
CA4	62.376	3.25629	0.36442	8.93554	4.05212e-19	4.62984e-18
CLDN15	2037.5	1.82169	0.203874	8.93535	4.05883e-19	4.63453e-18
DDX49	2220.75	0.831095	0.0930246	8.93414	4.10375e-19	4.68281e-18
TMEM192	2015.14	-0.915719	0.102545	-8.92992	4.2633e-19	4.86175e-18
PAFAH2	916.654	-0.859434	0.0962526	-8.92895	4.30081e-19	4.90138e-18
COX19	527.258	0.921383	0.103218	8.92659	4.3933e-19	5.00357e-18
ACTG2	277.173	1.90368	0.213291	8.92525	4.44713e-19	5.06164e-18
KATNIP	509.185	0.87881	0.0984666	8.92496	4.45877e-19	5.07164e-18
NES	1633.17	1.27465	0.142827	8.92439	4.48165e-19	5.0944e-18
DDX19B	489.711	-0.818608	0.0917378	-8.92335	4.52407e-19	5.13933e-18
CIZ1	1843.03	0.692963	0.07766	8.92304	4.53679e-19	5.15049e-18
FRRS1L	44.8296	4.09004	0.45851	8.92028	4.65091e-19	5.27667e-18
IFT52	488.807	0.79963	0.0896484	8.91963	4.67869e-19	5.29929e-18
GIGYF1	2125.15	0.682437	0.0765097	8.91961	4.6792e-19	5.29929e-18
FABP5	166.948	1.7167	0.192464	8.9196	4.67979e-19	5.29929e-18
CDIN1	371.328	0.940593	0.105479	8.91733	4.77675e-19	5.40564e-18
DCAF8L2	22.6683	6.66032	0.746917	8.91707	4.78775e-19	5.41464e-18
HAVCR1	26.1642	3.92764	0.440511	8.91611	4.82962e-19	5.45851e-18
FAM81A	47.5767	2.0995	0.235495	8.91525	4.86731e-19	5.49762e-18
SARDH	5698.78	-1.48327	0.166389	-8.91449	4.90068e-19	5.52828e-18
CPT2	1319	-1.13322	0.127121	-8.91451	4.89973e-19	5.52828e-18
RCCD1	539.734	0.75577	0.0847887	8.91357	4.94148e-19	5.57077e-18
FHAD1	33.2997	2.28914	0.256843	8.91261	4.98433e-19	5.61551e-18
SLC22A5	533.715	0.79466	0.0891795	8.91079	5.0668e-19	5.70481e-18
BTNL8	235.983	3.63652	0.408146	8.90985	5.1103e-19	5.75014e-18
PLEKHG2	631.818	1.13493	0.12741	8.90769	5.21052e-19	5.8592e-18
TNFRSF25	244.81	1.49645	0.168071	8.90371	5.40102e-19	6.06957e-18
MCC	767.354	-1.73039	0.194374	-8.90235	5.46758e-19	6.14049e-18
TKT	13470.2	1.513	0.170042	8.89783	5.69486e-19	6.38795e-18
DCAF4L1	16.9567	2.15157	0.241808	8.89783	5.69512e-19	6.38795e-18
NECTIN1	759.456	1.24907	0.140409	8.89595	5.79207e-19	6.4926e-18
UBE2D3	7862.97	-0.543788	0.0611392	-8.89427	5.88063e-19	6.58771e-18
STK11IP	501.814	0.795502	0.0894664	8.89163	6.02202e-19	6.74185e-18
PIGV	1053.38	-0.960767	0.108058	-8.8912	6.04498e-19	6.76227e-18
BX255925.3	591.499	1.13304	0.127435	8.89115	6.04786e-19	6.76227e-18
NTM	87.2126	2.96365	0.333396	8.88928	6.15043e-19	6.87262e-18
VMO1	157.478	-1.38709	0.156054	-8.88851	6.1936e-19	6.91651e-18
FITM1	96.873	-2.00359	0.225428	-8.88793	6.22566e-19	6.94795e-18
CCDC154	34.5533	1.98791	0.223724	8.88555	6.36029e-19	7.09374e-18
VCX	12.4898	5.56815	0.626831	8.88301	6.50767e-19	7.25356e-18
DAXX	2133.42	0.672466	0.0757058	8.88262	6.53016e-19	7.27406e-18
UNC119B	448.71	1.13091	0.127368	8.87908	6.74168e-19	7.50497e-18
JPT1	2186.56	1.33029	0.149854	8.87726	6.85254e-19	7.62361e-18
ACADM	5316.09	-1.28343	0.144578	-8.87705	6.86597e-19	7.63377e-18
CFAP251	49.837	-1.61592	0.182058	-8.87585	6.94016e-19	7.71143e-18
TTLL1	118.331	0.90309	0.101759	8.87475	7.00898e-19	7.78303e-18
FBP1	7290.15	-2.03054	0.228895	-8.87108	7.24377e-19	8.03873e-18
PARP2	657.762	0.644644	0.0726714	8.87067	7.27088e-19	8.06378e-18
TRIM17	22.7495	3.20631	0.361539	8.8685	7.4137e-19	8.21704e-18
TNFSF4	159.797	1.7619	0.198691	8.86756	7.47685e-19	8.27823e-18
LYSMD4	336.751	0.945479	0.106623	8.86754	7.47822e-19	8.27823e-18
ASPA	183.833	-1.93042	0.217715	-8.86672	7.53329e-19	8.33399e-18
WDR97	89.6214	1.57532	0.17767	8.8666	7.54122e-19	8.33757e-18
STRN3	909.134	-0.711149	0.0802354	-8.86327	7.76988e-19	8.58504e-18
MYO15B	2279.8	1.40663	0.158719	8.86241	7.83002e-19	8.64612e-18
GPATCH4	1654.26	0.85833	0.0968532	8.86218	7.84655e-19	8.65898e-18
TLCD4	5513.12	-1.39735	0.157696	-8.86106	7.92546e-19	8.73522e-18
FAM24B	22.4251	1.99284	0.224898	8.8611	7.92293e-19	8.73522e-18
ADAM11	36.6805	2.30429	0.260082	8.85984	8.01306e-19	8.82629e-18
HOXB9	9.0343	4.87053	0.549954	8.85624	8.27603e-19	9.1103e-18
SRSF8	1211.98	-0.867335	0.0979531	-8.85459	8.39917e-19	9.24013e-18
GLMN	177.193	0.784424	0.0885981	8.85373	8.46411e-19	9.30581e-18
SPOCD1	21.9701	2.48803	0.281036	8.85306	8.51527e-19	9.35627e-18
SNX27	1870.94	0.751291	0.0848732	8.85192	8.60248e-19	9.44625e-18
APLP1	155.44	2.71291	0.306482	8.85178	8.61366e-19	9.45268e-18
FIGNL1	305.482	1.09719	0.123967	8.85066	8.69997e-19	9.5415e-18
ATG2A	2441.41	-0.781203	0.0882994	-8.84721	8.97307e-19	9.83495e-18
NCAPH2	1911.91	0.881141	0.0996049	8.84637	9.04142e-19	9.90376e-18
LSM4	4572.09	0.99876	0.112969	8.84103	9.48432e-19	1.03825e-17
VSIG4	499.637	-1.89449	0.21434	-8.8387	9.68419e-19	1.05948e-17
CPSF4	969.267	0.885484	0.100197	8.83743	9.79419e-19	1.07085e-17
SLC39A10	438.088	1.2687	0.143561	8.83736	9.80045e-19	1.07088e-17
TMCO3	1743.81	1.2512	0.141641	8.83359	1.01365e-18	1.1068e-17
ITGA2	382.405	1.94631	0.220331	8.83354	1.01417e-18	1.1068e-17
CD300E	51.0839	-1.69624	0.192063	-8.83172	1.03074e-18	1.12419e-17
MARS1	2944.44	0.646953	0.073261	8.8308	1.03933e-18	1.13287e-17
DET1	21.0601	1.4221	0.161075	8.82878	1.05823e-18	1.15276e-17
GPC2	15.8592	2.11731	0.239833	8.82825	1.06322e-18	1.15749e-17
HES2	32.1868	2.9178	0.330734	8.8222	1.12238e-18	1.22114e-17
DPF3	94.731	-1.86391	0.211345	-8.81925	1.15225e-18	1.25288e-17
LAMA3	1210.37	2.26427	0.256744	8.81916	1.15317e-18	1.25311e-17
SNX22	402.242	2.1299	0.241514	8.81895	1.15541e-18	1.25477e-17
SUV39H1	644.561	0.933083	0.105808	8.81865	1.15849e-18	1.25735e-17
CXCR1	20.8402	-2.3084	0.261767	-8.81852	1.15978e-18	1.25798e-17
PPP2R2A	957.427	-0.813371	0.0922483	-8.81719	1.17363e-18	1.27223e-17
SCP2	20981.7	-1.37909	0.156454	-8.81466	1.20054e-18	1.30061e-17
ZSWIM1	350.776	0.712372	0.0808257	8.81368	1.21102e-18	1.31116e-17
ZNF681	69.5353	2.09793	0.238046	8.81313	1.21704e-18	1.31687e-17
BRCA2	134.97	1.30338	0.147898	8.81265	1.22223e-18	1.32169e-17
DGKQ	844.874	0.811174	0.0920744	8.80998	1.25165e-18	1.35268e-17
DNER	36.7222	5.03587	0.571615	8.80991	1.25247e-18	1.35274e-17
SLC22A12	376.853	4.52617	0.513857	8.80823	1.27138e-18	1.37233e-17
ZNF8	162.031	0.889372	0.100986	8.80687	1.28691e-18	1.38825e-17
DARS2	1325.39	0.813702	0.0924127	8.80509	1.30749e-18	1.4096e-17
C1S	102382	-1.32989	0.151049	-8.80435	1.31611e-18	1.41803e-17
IRX3	216.918	2.52779	0.287118	8.80402	1.32005e-18	1.42142e-17
CTBS	187.379	-1.02728	0.116719	-8.80129	1.35256e-18	1.45553e-17
MAP7D2	132.516	3.41806	0.388392	8.80056	1.36137e-18	1.46413e-17
RCL1	2612.67	-1.43787	0.163387	-8.80041	1.36322e-18	1.46524e-17
POC1A	469.747	1.12909	0.12831	8.79965	1.37239e-18	1.4742e-17
PYCR1	595.242	2.51723	0.286132	8.79746	1.39943e-18	1.50233e-17
GCH1	2116.97	-1.52389	0.173278	-8.7945	1.43692e-18	1.54165e-17
MT-ND1	249874	-1.15216	0.131019	-8.79384	1.44534e-18	1.54975e-17
TELO2	1389.51	0.692926	0.0788191	8.79134	1.4779e-18	1.58275e-17
HEY1	260.16	1.33133	0.151437	8.79135	1.47777e-18	1.58275e-17
MSS51	34.8726	1.28014	0.145616	8.7912	1.47975e-18	1.58377e-17
BOLA2B	23.714	1.75983	0.200196	8.79054	1.48841e-18	1.59208e-17
INTS4	571.564	0.525684	0.0598216	8.78754	1.52873e-18	1.63423e-17
PCDHGA1	30.8067	2.49653	0.284171	8.7853	1.55951e-18	1.66613e-17
SMPX	48.0426	3.31492	0.377374	8.78418	1.57514e-18	1.68182e-17
RNF8	638.127	0.716259	0.0816011	8.77756	1.67056e-18	1.78263e-17
PPIP5K1	344.884	0.763462	0.0870393	8.77146	1.76363e-18	1.88082e-17
CASKIN1	11.4274	3.63644	0.414656	8.76977	1.79024e-18	1.90805e-17
LYSMD1	448.549	0.783053	0.0893011	8.76868	1.80766e-18	1.92546e-17
TPM3	9385.49	0.578801	0.0660084	8.76859	1.80912e-18	1.92586e-17
PDRG1	844.823	0.817836	0.0932706	8.76842	1.81194e-18	1.92771e-17
GPATCH1	431.489	0.627442	0.0715646	8.76749	1.82688e-18	1.94244e-17
BRD9	992.054	0.702621	0.0801427	8.76712	1.83286e-18	1.94764e-17
CENPP	71.9511	0.987533	0.112704	8.76221	1.91455e-18	2.03322e-17
ISL2	11.1496	3.9166	0.447051	8.76097	1.93576e-18	2.05452e-17
TUBB4A	223.458	3.35292	0.382946	8.75559	2.03039e-18	2.15367e-17
RFC3	362.423	1.04452	0.119324	8.75363	2.06594e-18	2.19007e-17
GABRR3	32.2456	4.02498	0.459989	8.75018	2.13012e-18	2.25676e-17
MANBAL	1791.25	0.710035	0.0811478	8.74991	2.13527e-18	2.26087e-17
ESR1	595.226	-2.46521	0.281748	-8.7497	2.13914e-18	2.26361e-17
RELL2	42.174	1.39165	0.159054	8.74956	2.14192e-18	2.26521e-17
KCNH4	20.7916	2.26987	0.259441	8.74909	2.15081e-18	2.27325e-17
KPNA7	57.3713	2.14812	0.245577	8.74723	2.18652e-18	2.30962e-17
MAPK11	382.128	1.4324	0.163758	8.74705	2.19002e-18	2.31195e-17
GAREM1	534.704	-1.31559	0.150442	-8.74485	2.23314e-18	2.35607e-17
SASS6	129.01	1.07561	0.123011	8.74401	2.24976e-18	2.37219e-17
SDHD	3682.9	-0.829272	0.0948649	-8.74162	2.29793e-18	2.42155e-17
DSE	323.388	-1.37295	0.15707	-8.74097	2.31108e-18	2.43396e-17
RGS5	4319.44	1.43206	0.163836	8.74079	2.31483e-18	2.43647e-17
BRD8	1328.91	0.645264	0.0738253	8.74042	2.32249e-18	2.44308e-17
MPZL1	2929.11	0.867936	0.0993144	8.73928	2.34606e-18	2.46642e-17
ZNF580	458.096	1.16959	0.13392	8.73351	2.46894e-18	2.59406e-17
PDE2A	448.972	-1.47846	0.169291	-8.73327	2.47424e-18	2.5981e-17
MDFI	146.647	2.44516	0.27999	8.73302	2.47955e-18	2.60155e-17
GJA5	255.875	1.59348	0.182466	8.73298	2.48046e-18	2.60155e-17
POGZ	2495.53	0.803083	0.0919654	8.73245	2.49219e-18	2.61231e-17
ASS1	50530.9	-1.74974	0.200385	-8.7319	2.50437e-18	2.62353e-17
STRN4	2147.95	0.588033	0.0673502	8.73097	2.5249e-18	2.64348e-17
SYP	100.433	1.79756	0.205889	8.73071	2.53079e-18	2.64809e-17
DROSHA	1343.07	0.59406	0.068051	8.72964	2.55491e-18	2.67176e-17
MAZ	372.098	1.00012	0.114578	8.72875	2.575e-18	2.69118e-17
BARD1	161.527	1.26622	0.145087	8.72733	2.60756e-18	2.7236e-17
PRRT3	72.0932	1.09009	0.124906	8.72725	2.60935e-18	2.72387e-17
SLC35E4	84.8234	1.36664	0.156621	8.72575	2.64412e-18	2.75854e-17
USP39	1400.64	0.458763	0.0525769	8.72557	2.64852e-18	2.76152e-17
FAM149A	826.658	-1.36351	0.156268	-8.72541	2.65227e-18	2.76381e-17
HGS	2108.99	0.937223	0.107425	8.72447	2.67422e-18	2.78505e-17
GBP2	3995.9	1.38072	0.158294	8.7225	2.72115e-18	2.83226e-17
TECPR1	960.432	0.6933	0.0794959	8.7212	2.75258e-18	2.8633e-17
ABAT	14931.2	-1.60944	0.18456	-8.72039	2.77254e-18	2.88237e-17
PGP	932.226	1.2203	0.13999	8.71707	2.85488e-18	2.96624e-17
PPP1R14D	25.023	3.53607	0.405696	8.71606	2.88042e-18	2.99102e-17
ZSWIM9	338.916	0.721237	0.0827748	8.71324	2.95299e-18	3.06459e-17
ANKS1B	60.5038	2.66966	0.306423	8.71234	2.97662e-18	3.08731e-17
UFD1	1803.95	0.682405	0.0783366	8.71119	3.00708e-18	3.11709e-17
MCMDC2	65.4105	1.25017	0.14352	8.7108	3.01736e-18	3.12591e-17
FAM50A	3877.62	1.09611	0.125837	8.71055	3.02396e-18	3.13092e-17
TCERG1	1025.87	0.705588	0.0810769	8.7027	3.24081e-18	3.35349e-17
RTBDN	13.4218	4.76157	0.547192	8.70182	3.26605e-18	3.37647e-17
SUV39H2	250.295	0.747522	0.0859044	8.70179	3.26682e-18	3.37647e-17
KBTBD11	360.437	-2.33963	0.268906	-8.70055	3.30275e-18	3.41162e-17
GABRA3	37.8085	6.0466	0.69524	8.69714	3.40344e-18	3.51359e-17
DNAH12	41.4187	2.70891	0.311899	8.68521	3.78042e-18	3.9005e-17
EPS15L1	890.967	0.684391	0.0788424	8.68049	3.94052e-18	4.06334e-17
FAM178B	43.9554	4.52532	0.521598	8.67587	4.10401e-18	4.22947e-17
BMP8A	67.8496	1.80135	0.207632	8.67568	4.11075e-18	4.23395e-17
CYB5RL	171.417	1.04582	0.120552	8.67523	4.12702e-18	4.24825e-17
GHRHR	74.959	3.7158	0.428483	8.67197	4.24706e-18	4.36928e-17
TTLL4	1002.73	1.45143	0.167383	8.67133	4.27099e-18	4.39136e-17
CD5L	1046.96	-3.00243	0.346494	-8.66516	4.50895e-18	4.63334e-17
GON4L	934.219	0.711692	0.0821612	8.66214	4.62988e-18	4.75486e-17
BPIFB4	10.3296	4.40238	0.50827	8.6615	4.65594e-18	4.77886e-17
VRK1	297.922	0.869271	0.100383	8.65954	4.73656e-18	4.8588e-17
MIS18A	328.074	0.926979	0.107067	8.65793	4.80428e-18	4.92543e-17
RPS10	39.126	1.416	0.163553	8.65777	4.81095e-18	4.92942e-17
C11orf54	3046.14	-1.10688	0.127849	-8.65768	4.81461e-18	4.93033e-17
PNPLA7	566.826	-1.37027	0.158299	-8.65622	4.87681e-18	4.99115e-17
AXL	585.485	-1.35992	0.157115	-8.65556	4.90478e-18	5.01688e-17
MMS22L	186.381	1.29717	0.149897	8.65376	4.98286e-18	5.09381e-17
PORCN	189.502	0.979815	0.113228	8.65351	4.99397e-18	5.10223e-17
H3C10	154.791	1.99285	0.230326	8.65229	5.04745e-18	5.15391e-17
PAGE2	55.8451	7.62996	0.882229	8.6485	5.21804e-18	5.32503e-17
SMPD3	119.985	-1.9267	0.22287	-8.64496	5.38231e-18	5.48952e-17
SARAF	8976.82	-0.850832	0.0984273	-8.64426	5.41552e-18	5.52023e-17
PPP2CB	2368.79	-0.81279	0.094073	-8.63999	5.6216e-18	5.727e-17
RALY	4817.9	0.753431	0.0872044	8.63982	5.63023e-18	5.73251e-17
OSTF1	1206.31	-0.616022	0.0713332	-8.63584	5.82992e-18	5.93242e-17
SLC45A4	442.494	2.00645	0.232378	8.6344	5.90337e-18	6.00373e-17
TBCC	769.244	0.723762	0.0838313	8.63355	5.94741e-18	6.04506e-17
ZNF200	311.378	0.639445	0.0740792	8.63192	6.03326e-18	6.12881e-17
GRAMD1C	478.286	-1.59071	0.184307	-8.63076	6.09433e-18	6.18731e-17
PDE1C	29.9481	2.09344	0.242668	8.62678	6.31058e-18	6.4032e-17
PLEKHH1	158.125	1.35198	0.156793	8.62267	6.54092e-18	6.63313e-17
DLX1	9.87304	4.30418	0.499276	8.62085	6.64616e-18	6.73602e-17
KLKB1	5082.92	-1.61764	0.18765	-8.62051	6.66547e-18	6.75174e-17
STRADB	2035.81	-0.729633	0.0846463	-8.61979	6.70782e-18	6.79076e-17
ITCH	2648.91	-0.727643	0.0844206	-8.61925	6.7392e-18	6.81865e-17
H2BC18	25.0724	2.03873	0.236537	8.61905	6.75094e-18	6.82663e-17
CPSF6	1689.32	0.526455	0.0610848	8.61843	6.78791e-18	6.86012e-17
AK3	5810.87	-0.96564	0.112076	-8.61595	6.9366e-18	7.0064e-17
PRDM15	362.709	1.29843	0.15071	8.61541	6.969e-18	7.03512e-17
WFS1	1357.27	0.936533	0.108745	8.61222	7.1657e-18	7.22958e-17
ABCF2	538.715	0.897666	0.104255	8.61028	7.288e-18	7.3488e-17
CALY	13.5324	3.37993	0.39268	8.60733	7.47798e-18	7.53609e-17
FBXL6	914.906	1.11723	0.129817	8.6062	7.55249e-18	7.60687e-17
ZNF473	305.172	0.68571	0.0797015	8.60348	7.73364e-18	7.7849e-17
APOL6	5329.83	-1.11488	0.129588	-8.60326	7.74865e-18	7.7956e-17
DBN1	1167.58	1.75435	0.2041	8.59551	8.28979e-18	8.3353e-17
TSEN15	969.241	0.659968	0.0767938	8.59403	8.39729e-18	8.43861e-17
SMIM14	9193.64	-1.08601	0.12641	-8.59117	8.60889e-18	8.64636e-17
CPSF1	3681.9	0.847135	0.0986295	8.58906	8.76816e-18	8.80135e-17
CXCL17	43.4557	3.1456	0.366272	8.58816	8.83749e-18	8.86593e-17
ASXL1	2318.75	0.63563	0.0740241	8.5868	8.94256e-18	8.96628e-17
HAMP	6410.93	-3.57762	0.416668	-8.58626	8.98495e-18	8.9989e-17
ZNF544	589.543	0.920102	0.10716	8.58625	8.98523e-18	8.9989e-17
FAM53B	651.282	0.985553	0.114809	8.58426	9.14229e-18	9.15104e-17
NME1	1069.12	1.43012	0.166617	8.58326	9.22225e-18	9.22588e-17
EPHB2	461.886	2.49823	0.291166	8.58008	9.4804e-18	9.4788e-17
SAMD10	316.356	0.928726	0.108245	8.57986	9.49851e-18	9.49156e-17
AKIRIN1	1755.76	-0.74854	0.0872586	-8.57842	9.61855e-18	9.60612e-17
CYP4A22	5486.6	-2.16332	0.252223	-8.57701	9.73689e-18	9.71884e-17
SULT4A1	119.263	4.56349	0.532277	8.57353	1.00364e-17	1.00121e-16
ATRIP	402.823	0.740155	0.0863366	8.57289	1.00917e-17	1.00617e-16
AP3M2	329.679	0.920975	0.107431	8.57273	1.01064e-17	1.00707e-16
SQLE	4231.08	1.63354	0.190609	8.57011	1.03383e-17	1.0296e-16
RHO	5.34544	3.65084	0.426076	8.56851	1.04829e-17	1.04342e-16
DUSP13	8.90226	4.49685	0.524839	8.56807	1.05236e-17	1.04688e-16
VSIG10L	387.835	2.05936	0.240394	8.5666	1.06588e-17	1.05974e-16
STAT3	8036.85	-0.811779	0.094865	-8.5572	1.15637e-17	1.14906e-16
PUS10	469.347	-0.759196	0.0887233	-8.5569	1.15946e-17	1.15149e-16
DAND5	6.87549	3.02374	0.353421	8.55564	1.17218e-17	1.16347e-16
GLYATL1	5311.27	-2.04867	0.239667	-8.54796	1.25282e-17	1.24281e-16
METTL3	705.736	0.680331	0.0796038	8.54646	1.26922e-17	1.25838e-16
ZCCHC2	1298.83	-0.785987	0.0919687	-8.54624	1.27159e-17	1.26003e-16
TBC1D7	748.886	0.822528	0.0962532	8.54547	1.28018e-17	1.26784e-16
NRIP2	120.826	1.1781	0.137888	8.54394	1.29719e-17	1.28396e-16
CNDP1	701.758	-3.26731	0.382484	-8.54234	1.31528e-17	1.30115e-16
SP8	18.1892	5.99585	0.701957	8.54161	1.32359e-17	1.30864e-16
DDX11	506.595	1.25946	0.14748	8.53986	1.34389e-17	1.32797e-16
C8A	13207.8	-1.82477	0.213763	-8.53643	1.38437e-17	1.36721e-16
UFC1	3479.75	0.801728	0.0939442	8.53409	1.41264e-17	1.39435e-16
GNB1L	223.956	1.05671	0.123833	8.53332	1.42209e-17	1.40291e-16
BRICD5	59.1412	1.38422	0.162226	8.53266	1.43024e-17	1.41016e-16
CYP2W1	17.454	2.77031	0.324733	8.53103	1.45051e-17	1.42936e-16
BSG	20002.9	1.03047	0.120792	8.53095	1.45145e-17	1.42949e-16
C5orf58	41.7513	3.45763	0.405318	8.53067	1.45503e-17	1.43222e-16
ZNF213	303.191	1.03147	0.120918	8.53031	1.45953e-17	1.43585e-16
SLC25A39	7812.85	0.757799	0.0888584	8.52817	1.48683e-17	1.4619e-16
LIG3	842.912	0.613214	0.0719339	8.52469	1.53225e-17	1.50573e-16
SRARP	22.719	5.16063	0.605521	8.52262	1.5598e-17	1.53195e-16
DKK4	123.226	4.10676	0.482116	8.51821	1.62031e-17	1.5905e-16
EIF5	8444.96	-0.704298	0.0826899	-8.51734	1.63253e-17	1.60161e-16
WDR4	385.833	0.956868	0.112363	8.51589	1.6532e-17	1.621e-16
MRPS21	3583.11	0.974939	0.11449	8.51553	1.65827e-17	1.62507e-16
ID1	1520.97	-1.78698	0.209918	-8.51275	1.69855e-17	1.66362e-16
RPL36A	40.8981	1.18967	0.139772	8.51153	1.71653e-17	1.68031e-16
ANXA2	14170.9	1.17855	0.138495	8.5097	1.74384e-17	1.7061e-16
FAM193B	1200.86	0.810709	0.0952806	8.50864	1.75979e-17	1.72076e-16
TMEM198	257.799	1.4466	0.17005	8.5069	1.7865e-17	1.74591e-16
PCDHB2	32.8702	2.96688	0.348786	8.50632	1.79545e-17	1.7537e-16
SMYD5	1025.32	0.726236	0.0853924	8.5047	1.8207e-17	1.77738e-16
ZNF607	106.47	1.59305	0.18732	8.50444	1.8248e-17	1.7804e-16
FBXO32	570.845	1.69495	0.199307	8.50422	1.82827e-17	1.78281e-16
RCBTB2	279.39	-0.866052	0.101839	-8.50411	1.82999e-17	1.78352e-16
LZTS1	217.283	1.40434	0.165164	8.50269	1.85252e-17	1.80448e-16
CDKN2AIPNL	1015.47	1.01588	0.119479	8.50255	1.85467e-17	1.80559e-16
CACNG4	157.836	3.75048	0.441106	8.50244	1.85643e-17	1.80631e-16
NSF	1353.07	0.549871	0.0646753	8.50202	1.86314e-17	1.81185e-16
MT2A	39065.6	-2.43977	0.286967	-8.50193	1.86461e-17	1.81228e-16
VWF	3577.69	1.55445	0.182856	8.50091	1.88118e-17	1.82739e-16
TEX26	1.97349	-3.87995	0.456462	-8.50004	1.89524e-17	1.84004e-16
AFF2	28.7144	3.46912	0.408287	8.49676	1.94959e-17	1.89177e-16
PTK7	610.496	2.22677	0.262078	8.49662	1.95185e-17	1.89293e-16
LOXHD1	7.32507	2.75972	0.324949	8.49277	2.01762e-17	1.95565e-16
BACH2	144.317	-1.69483	0.199578	-8.4921	2.02942e-17	1.96601e-16
SPRED3	24.1537	1.84552	0.217387	8.48954	2.07461e-17	2.0087e-16
PFKFB4	178.339	1.62001	0.190924	8.48509	2.15558e-17	2.08596e-16
ADAMTS1	1394.99	-1.55836	0.183698	-8.48327	2.18958e-17	2.1177e-16
MMS19	1534.13	0.559697	0.0659792	8.48293	2.19587e-17	2.12263e-16
NARF	1917.85	0.964154	0.113663	8.48254	2.20326e-17	2.12648e-16
C11orf80	190.037	1.23652	0.14577	8.48266	2.20109e-17	2.12648e-16
PRR3	478.994	0.773512	0.0911888	8.48253	2.20344e-17	2.12648e-16
CRHR2	14.8813	1.76288	0.207851	8.48146	2.22383e-17	2.145e-16
PHLDB2	1429.77	-1.00973	0.119081	-8.47938	2.26404e-17	2.18259e-16
CLCNKA	37.6659	2.68178	0.316363	8.47693	2.31215e-17	2.22777e-16
TBC1D13	1430.45	0.852996	0.100635	8.47616	2.32751e-17	2.24135e-16
TMEM101	1651.6	0.883211	0.104206	8.47566	2.33757e-17	2.24981e-16
STEAP1B	10.6906	2.86068	0.337577	8.47416	2.36778e-17	2.27765e-16
PCED1A	1287.43	0.832397	0.0982435	8.47279	2.39584e-17	2.3034e-16
IER2	2215.67	-1.20679	0.142454	-8.47141	2.42445e-17	2.32965e-16
SF3A2	2190.36	0.955484	0.11279	8.47132	2.42633e-17	2.3302e-16
PLAC8	147.932	-2.28028	0.269201	-8.47056	2.44224e-17	2.34421e-16
LNX2	998.755	-0.923899	0.109092	-8.46899	2.47538e-17	2.37473e-16
EPHA10	50.7614	3.44188	0.406434	8.46848	2.48607e-17	2.3837e-16
MS4A7	708.011	-1.43957	0.170016	-8.46723	2.51293e-17	2.40816e-16
RAD1	704.411	0.58658	0.0692912	8.46543	2.55214e-17	2.44442e-16
SHOX2	14.9234	2.80911	0.331864	8.46465	2.56928e-17	2.45951e-16
RBM19	1091.53	0.558083	0.0659334	8.46435	2.57591e-17	2.46452e-16
TPPP2	83.379	-2.11203	0.24953	-8.46403	2.58286e-17	2.46984e-16
C1QTNF6	760.622	1.25849	0.148689	8.4639	2.58588e-17	2.4714e-16
SLC25A29	601.806	0.972194	0.114873	8.46318	2.6018e-17	2.48528e-16
DBF4	247.317	0.907102	0.107196	8.46209	2.6263e-17	2.50733e-16
BDKRB1	19.2881	2.49844	0.295254	8.46201	2.62799e-17	2.5076e-16
ZNF618	645.398	1.04761	0.123849	8.45884	2.70057e-17	2.57547e-16
NAMPT	8592.21	-1.50621	0.178095	-8.45733	2.73566e-17	2.60753e-16
KRI1	974.526	0.559259	0.0661517	8.45419	2.81025e-17	2.6772e-16
TMPRSS15	23.1338	6.75591	0.799175	8.45361	2.82424e-17	2.68901e-16
GLMP	3193.02	0.971932	0.114973	8.45355	2.82568e-17	2.68901e-16
RAP2A	1457.92	1.01838	0.120489	8.45208	2.86169e-17	2.72183e-16
NR3C2	371.072	-1.37127	0.162268	-8.45065	2.89697e-17	2.7539e-16
ZFYVE26	869.458	0.615736	0.0728714	8.44962	2.92243e-17	2.77514e-16
SCML2	145.921	1.33608	0.158122	8.44968	2.92102e-17	2.77514e-16
GOLGA6L9	55.1005	1.15446	0.136667	8.44728	2.98169e-17	2.8299e-16
LAPTM4B	5148.64	1.5587	0.18453	8.44688	2.99201e-17	2.83818e-16
MAGED2	5405.08	0.750824	0.0889129	8.44449	3.05365e-17	2.8951e-16
IGF2	2454.93	4.44723	0.526674	8.44398	3.06701e-17	2.90622e-16
PDGFRL	74.2821	1.78015	0.210868	8.44202	3.11898e-17	2.95246e-16
GLOD4	2009.52	-0.65237	0.0772765	-8.44202	3.11913e-17	2.95246e-16
SYT3	41.2605	3.56032	0.421826	8.44025	3.16657e-17	2.99577e-16
ZNF385C	57.4044	1.9669	0.233065	8.43925	3.19369e-17	3.01981e-16
OTUD1	434.393	-0.763591	0.0904884	-8.43855	3.21311e-17	3.03656e-16
PFKFB2	588.82	1.2191	0.144487	8.4374	3.24465e-17	3.06474e-16
C12orf56	23.6799	4.77296	0.565801	8.43575	3.29092e-17	3.10678e-16
FEZ1	231.424	-1.43683	0.170344	-8.43487	3.31563e-17	3.12846e-16
FANCA	307.127	1.09541	0.129881	8.43398	3.34106e-17	3.15077e-16
FAM200A	211.195	0.611991	0.0725659	8.43358	3.3524e-17	3.15979e-16
HIBCH	2508.2	-0.944675	0.112075	-8.42894	3.48796e-17	3.28582e-16
PDZD11	1281.27	0.685229	0.0812988	8.42852	3.50075e-17	3.29612e-16
F8	686.432	-1.29441	0.153578	-8.42832	3.50669e-17	3.29997e-16
TGM3	18.3203	2.1014	0.249364	8.42705	3.54474e-17	3.334e-16
GCDH	3549.13	-1.29389	0.153554	-8.42626	3.56892e-17	3.35497e-16
SLC22A10	1410.59	-2.30655	0.273847	-8.42277	3.67687e-17	3.45463e-16
FAM155B	73.4101	2.69368	0.319826	8.42235	3.69004e-17	3.46517e-16
CEND1	10.6441	2.35959	0.280168	8.42208	3.69869e-17	3.47145e-16
KCNJ5	213.335	1.91885	0.227893	8.41993	3.76711e-17	3.5338e-16
DTNA	760.354	1.75285	0.208185	8.41966	3.77593e-17	3.54021e-16
TRIM25	1375.66	0.857649	0.101912	8.4156	3.909e-17	3.66304e-16
LRRC69	24.1821	1.66306	0.197643	8.41446	3.94722e-17	3.6969e-16
RCOR3	1051.76	0.715226	0.0850018	8.41424	3.95444e-17	3.70171e-16
C6	15717.9	-1.94893	0.231624	-8.41417	3.95691e-17	3.70208e-16
BRIP1	209.288	1.37205	0.163066	8.41408	3.96004e-17	3.70306e-16
UNKL	331.416	1.05395	0.125262	8.41397	3.9637e-17	3.70453e-16
DLL4	608.143	1.07244	0.127473	8.41306	3.99461e-17	3.73146e-16
NR0B1	19.1044	6.21244	0.738509	8.41214	4.02599e-17	3.75879e-16
INPP5J	52.1366	2.09732	0.249351	8.41112	4.06123e-17	3.7897e-16
PIM3	2768.09	-0.954571	0.113543	-8.40717	4.20018e-17	3.9173e-16
OXLD1	928.538	1.02649	0.122107	8.40651	4.22399e-17	3.93744e-16
LIMK1	752.533	1.22715	0.14598	8.4063	4.23132e-17	3.9422e-16
IGF2BP2	746.164	2.30704	0.274482	8.40508	4.27567e-17	3.98144e-16
DMD	1703.75	-1.30515	0.15529	-8.40462	4.29251e-17	3.99503e-16
CDK5R1	89.1248	1.2712	0.151254	8.40443	4.29947e-17	3.99941e-16
OMG	9.2304	-1.6997	0.202328	-8.40069	4.43849e-17	4.12656e-16
NR6A1	297.266	1.26167	0.150214	8.39913	4.49797e-17	4.17968e-16
CCR1	248.865	-1.50545	0.179262	-8.39807	4.53893e-17	4.21553e-16
E4F1	1051.95	0.745776	0.088828	8.39573	4.63008e-17	4.29794e-16
KLF3	2689.29	-0.636254	0.0757855	-8.39546	4.64069e-17	4.30554e-16
CDKN2B	348.701	1.33536	0.159088	8.39387	4.70409e-17	4.36208e-16
TOPBP1	958.47	0.771052	0.0918788	8.39206	4.77701e-17	4.4274e-16
GPHN	1403.43	-1.22084	0.145504	-8.39043	4.84381e-17	4.48696e-16
TMEM178B	96.7068	2.74715	0.327483	8.38869	4.91583e-17	4.5513e-16
FGD1	103.198	1.77262	0.211327	8.38804	4.94319e-17	4.57426e-16
PKM	7587.19	1.82356	0.217437	8.38661	5.00346e-17	4.62761e-16
MYOM2	103.215	-2.05532	0.245088	-8.38604	5.02801e-17	4.6479e-16
BPIFA2	9.68627	5.25723	0.626955	8.38534	5.05798e-17	4.67318e-16
ALDH1B1	6994.88	-1.3382	0.159651	-8.38203	5.20225e-17	4.80397e-16
H2BC15	91.8366	1.52858	0.182366	8.38195	5.2059e-17	4.80484e-16
DNAJC16	1136.33	-0.702789	0.083878	-8.37871	5.35111e-17	4.9363e-16
ZFAT	332.21	0.720244	0.0859648	8.37835	5.36727e-17	4.94864e-16
C18orf54	62.4715	1.41934	0.169413	8.37796	5.38523e-17	4.96262e-16
B4GALT7	1412.75	0.794088	0.0947855	8.37774	5.39557e-17	4.96958e-16
DRP2	4.78348	3.5096	0.419056	8.37503	5.52087e-17	5.08235e-16
PPM1G	4173.8	0.590039	0.0704952	8.36991	5.76622e-17	5.30546e-16
PRDM7	7.34339	3.23203	0.386167	8.36951	5.78574e-17	5.32067e-16
ALDH9A1	5436.33	-0.91654	0.109513	-8.36922	5.80005e-17	5.33107e-16
STC2	414.39	1.89575	0.226543	8.36816	5.85228e-17	5.37629e-16
PAQR6	104.508	1.59026	0.190108	8.36504	6.00968e-17	5.51803e-16
KCNF1	65.783	3.30693	0.395349	8.36458	6.03304e-17	5.53662e-16
KCNQ3	23.9844	2.12695	0.254317	8.36339	6.0939e-17	5.58959e-16
ARHGAP10	319.677	-1.47909	0.17686	-8.36308	6.11035e-17	5.60179e-16
INHA	36.2484	3.38688	0.405081	8.36098	6.21995e-17	5.69932e-16
MAST3	925.18	0.903632	0.108079	8.36083	6.22801e-17	5.70377e-16
RBMX	3393.01	0.478133	0.0571923	8.36009	6.2673e-17	5.7368e-16
AGTR1	1938.07	-1.45058	0.17353	-8.35925	6.31201e-17	5.77474e-16
BPGM	618.492	0.632374	0.0756715	8.35684	6.44226e-17	5.89087e-16
PLCB1	664.256	1.51687	0.181539	8.35561	6.50945e-17	5.94925e-16
NUP107	981.968	0.663288	0.0793864	8.35518	6.53335e-17	5.96802e-16
KIF2A	533.15	0.69421	0.0830999	8.35392	6.60335e-17	6.02886e-16
BGLAP	10.1039	1.96461	0.23521	8.35254	6.68078e-17	6.09643e-16
CASP2	720.651	0.786432	0.0941701	8.35118	6.75841e-17	6.1641e-16
ORM1	143656	-1.80369	0.215998	-8.35052	6.79627e-17	6.19545e-16
PRRT2	22.7969	1.54994	0.185631	8.3496	6.84937e-17	6.24066e-16
STXBP4	301.315	1.0508	0.125855	8.34928	6.86779e-17	6.25423e-16
ZP3	89.5454	1.66462	0.199463	8.34552	7.09024e-17	6.4535e-16
DESI2	1367.13	0.716435	0.0858551	8.3447	7.13966e-17	6.49515e-16
DMC1	19.5647	2.33878	0.280315	8.34342	7.21719e-17	6.56232e-16
ZNF865	629.345	0.722493	0.0865962	8.34323	7.22862e-17	6.56935e-16
CMTM4	538.894	1.2681	0.151997	8.34292	7.24808e-17	6.58367e-16
AGBL5	867.526	0.806836	0.0967113	8.34272	7.25988e-17	6.59102e-16
NKX3-2	7.82937	4.25342	0.509873	8.34211	7.29757e-17	6.62185e-16
FHDC1	60.2783	1.98907	0.238499	8.33995	7.43202e-17	6.74041e-16
FOCAD	683.316	0.700294	0.0839917	8.33765	7.57829e-17	6.86956e-16
KCNN1	16.7709	2.62267	0.314651	8.33519	7.73744e-17	7.01025e-16
RASGRF1	47.9898	2.74178	0.32897	8.33444	7.78689e-17	7.05147e-16
COMMD5	1457.25	0.959952	0.115181	8.33432	7.79439e-17	7.05465e-16
EPAS1	9546.04	-0.83834	0.100656	-8.32873	8.17174e-17	7.39243e-16
ATP13A1	2934.25	0.619825	0.0744254	8.32814	8.21212e-17	7.42518e-16
ZSWIM5	304.914	1.90131	0.228304	8.32799	8.22285e-17	7.4311e-16
WDR7	601.739	-0.685075	0.0822764	-8.32651	8.32607e-17	7.52056e-16
KLHL2	908.145	-0.977602	0.117414	-8.3261	8.35511e-17	7.54295e-16
ARFGAP1	2932.32	0.703056	0.0844474	8.32537	8.40644e-17	7.58543e-16
CYP39A1	1081.27	-2.4385	0.292906	-8.3252	8.4187e-17	7.59264e-16
CENPT	693.622	0.704581	0.084636	8.32483	8.44469e-17	7.61221e-16
ZNF71	171.837	1.11299	0.133715	8.32364	8.53012e-17	7.68533e-16
MRPL9	832.34	0.66865	0.0803463	8.3221	8.64196e-17	7.78215e-16
ASPHD1	293.727	2.80936	0.337595	8.32168	8.67278e-17	7.80594e-16
ACOT2	1642.36	-1.08269	0.130122	-8.32056	8.75472e-17	7.8757e-16
HMGN4	1274.35	0.677439	0.0814308	8.3192	8.85587e-17	7.96266e-16
CRTC2	2212.4	0.580011	0.0697266	8.31836	8.91863e-17	8.01504e-16
RAB33B	500.301	-0.906341	0.10896	-8.31809	8.93907e-17	8.02934e-16
JRKL	253.804	0.88879	0.106857	8.31758	8.97783e-17	8.06008e-16
NRG2	51.4921	2.35193	0.282799	8.31662	9.05082e-17	8.12151e-16
KLF13	2710.68	1.05738	0.127172	8.31457	9.20859e-17	8.25891e-16
CCDC180	18.5061	1.8203	0.218957	8.3135	9.29208e-17	8.32958e-16
TLCD5	127.453	1.35925	0.163547	8.31104	9.48642e-17	8.49951e-16
MZT1	369.145	0.790773	0.0951788	8.30829	9.70882e-17	8.69438e-16
CALM1	7720.15	-0.592255	0.0712876	-8.30797	9.73558e-17	8.71396e-16
TMEM94	2600.79	0.615109	0.0740409	8.30769	9.7587e-17	8.73025e-16
BFSP2	11.0671	3.02417	0.364121	8.3054	9.94825e-17	8.89535e-16
TBC1D22B	380.259	0.735914	0.0886096	8.30513	9.97082e-17	8.91105e-16
ACVR1C	83.9608	-1.66394	0.200353	-8.30505	9.97789e-17	8.91288e-16
SLC26A11	740.195	0.713001	0.0858974	8.30061	1.0358e-16	9.24775e-16
TTF2	276.703	0.99264	0.119598	8.29981	1.04278e-16	9.30542e-16
RCN2	1068.87	0.772928	0.093134	8.2991	1.04907e-16	9.35681e-16
ESCO2	96.5816	1.6465	0.198457	8.2965	1.07224e-16	9.55869e-16
CD244	56.2134	-1.67234	0.201623	-8.29439	1.09143e-16	9.72485e-16
CTSL	7200.68	-0.813302	0.0980645	-8.29355	1.09919e-16	9.78912e-16
FAP	85.5888	2.33923	0.28206	8.2934	1.10055e-16	9.79631e-16
AATF	2350.04	0.645071	0.0778176	8.28953	1.13701e-16	1.01158e-15
ZNF514	344.547	0.908449	0.109605	8.28839	1.1479e-16	1.02076e-15
[truncated: 10,267 more rows]
