# Supplementary material for: A cellular senescence-related genes model allows for prognosis and treatment stratification of hepatocellular carcinoma: A bioinformatics analysis and experimental verification
Source: Front Genet. 2023 Jan 12;13:1099148. doi: 10.3389/fgene.2022.1099148 (PMC9877353; doi:10.3389/fgene.2022.1099148)
Supplement: Supplementary file 2 [file Table2.XLS]

## Sheet: cox results
Supplementary Table 2.results of univariate cox analysis
gene	HR	z	pvalue	lower	upper
HJURP	1.13379	3.78523	0.000153565	1.06242	1.20996
PTTG1	1.03355	4.02218	5.7661e-05	1.01707	1.05031
CDK1	1.05125	3.46393	0.000532341	1.02194	1.0814
CENPA	1.14026	3.97008	7.18488e-05	1.06871	1.21659
FOXM1	1.05682	2.77636	0.00549717	1.01638	1.09887
E2F1	1.01574	2.73974	0.00614885	1.00445	1.02715
TERT	0.943612	-1.25562	0.209256	0.86188	1.03309
CDKN2A	1.01692	0.852537	0.393916	0.978435	1.05693
EZH2	1.15409	4.38249	1.17329e-05	1.08244	1.23048
AURKA	1.016	1.53663	0.124385	0.995635	1.03679
MAP2K1	1.01315	0.68941	0.490565	0.976212	1.05148
NOX4	1.0836	0.230796	0.817473	0.547951	2.14289
ZFP36	1.00081	0.515618	0.606121	0.997721	1.00392
SIX1	1.43699	2.31414	0.0206598	1.05706	1.95349
MAD2L1	1.17044	3.04312	0.00234143	1.05762	1.29531
CHEK1	1.24375	3.86499	0.000111095	1.11351	1.38922
MCL1	1.00583	2.03951	0.0413991	1.00023	1.01146
ETS2	0.99659	-0.73213	0.464089	0.987517	1.00575
TACC3	1.0698	3.36404	0.000768099	1.02856	1.11269
FOS	0.999748	-0.0895395	0.928653	0.994245	1.00528
G6PD	1.01157	4.7535	1.9992e-06	1.00678	1.01638
SFN	1.00233	2.39288	0.0167165	1.00042	1.00423
NOTCH3	0.998943	-0.0612504	0.95116	0.965698	1.03333
MAP2K3	1.00904	1.0308	0.302634	0.991922	1.02645
ACLY	1.01998	2.15935	0.0308227	1.00183	1.03847
CBX8	1.20715	3.98726	6.68416e-05	1.10045	1.3242
IGFBP3	1.00162	1.03326	0.301485	0.998551	1.00469
HIVEP1	1.04566	0.427121	0.669291	0.851939	1.28344
MAPK12	1.04303	0.881157	0.378233	0.949723	1.14551
POU5F1	0.965277	-0.294165	0.768632	0.762768	1.22155
BHLHE40	1.00359	1.36963	0.170802	0.998458	1.00874
SERPINE1	1.0022	2.19022	0.0285086	1.00023	1.00417
PIM1	0.997989	-0.217102	0.828129	0.980012	1.01629
AXL	1.08267	2.05061	0.0403048	1.00352	1.16807
ID1	1.00089	0.279812	0.779622	0.994701	1.00711
LIMK1	1.03794	1.77425	0.0760222	0.996109	1.08153
CDKN2B	1.09217	2.0068	0.0447705	1.00206	1.19038
PKM	1.00316	1.99198	0.0463733	1.00005	1.00628
ADCK5	1.02826	1.17562	0.239747	0.981578	1.07717
ALOX15B	1.00577	0.582732	0.560074	0.986483	1.02544
BLVRA	1.01091	1.30861	0.190665	0.994616	1.02746
ERRFI1	0.99841	-0.981588	0.326303	0.995244	1.00159
NTN4	0.967665	-1.07374	0.282937	0.911314	1.0275
TNFSF15	1.05293	0.381032	0.703179	0.807565	1.37285
TLR3	1.05812	0.614054	0.53918	0.883534	1.2672
SOX2	1.01798	0.781618	0.434439	0.97349	1.06451
CKB	0.999835	-0.100573	0.91989	0.996627	1.00305
RBP2	1.01514	3.52397	0.000425128	1.00669	1.02366
HK3	1.08748	2.27713	0.0227787	1.01175	1.16888
ITGB4	1.00334	0.341345	0.732844	0.984303	1.02275
SRC	1.03225	1.87851	0.0603108	0.998625	1.067
DLX2	1.12272	0.39852	0.690247	0.635379	1.98385
MMP9	1.01165	3.09092	0.00199536	1.00425	1.0191
SGK1	0.977945	-1.41508	0.157045	0.948198	1.00862
NDRG1	1.00847	4.52868	5.93543e-06	1.00479	1.01215
MAST1	0.923619	-0.324147	0.745827	0.571273	1.49328
EHF	0.997693	-0.158127	0.874357	0.969539	1.02667
TRPM8	0.995773	-0.136034	0.891794	0.936817	1.05844
MYC	1.00951	1.09743	0.272454	0.992592	1.02671
PDZD2	0.965252	-0.100764	0.919738	0.485163	1.92041
IGFBP1	1.00003	0.15651	0.875631	0.999629	1.00044
KSR2	1.32037	0.183394	0.854489	0.0677331	25.7389
AR	0.973914	-1.53395	0.125043	0.941571	1.00737
PLA2R1	1.38039	0.7979	0.424928	0.625317	3.04722
BLK	0.371923	-1.34825	0.177579	0.0883108	1.56636
SIK1	0.992134	-0.161639	0.87159	0.901536	1.09184
WNT2	0.644597	-0.944103	0.345117	0.259042	1.60401
NR2E1	3.63164	1.29431	0.195559	0.51516	25.6014
RPS6KA6	2.27093	2.76268	0.00573288	1.2691	4.06359
WT1	1.62799	1.37545	0.168991	0.812936	3.26022
