# Supplementary material for: A cellular senescence-related genes model allows for prognosis and treatment stratification of hepatocellular carcinoma: A bioinformatics analysis and experimental verification
Source: Front Genet. 2023 Jan 12;13:1099148. doi: 10.3389/fgene.2022.1099148 (PMC9877353; doi:10.3389/fgene.2022.1099148)
Supplement: Supplementary file 3 [file Table3.XLS]

## Sheet: deseq
Supplementary Table 3.the DEGs between the high and low-risk groups
	baseMean	log2FoldChange	lfcSE	stat	pvalue	padj
CA9	598.331	5.1919	0.299539	17.333	2.65253e-67	4.68118e-63
KIF18B	275.853	1.93497	0.120702	16.031	7.76253e-58	6.84966e-54
CLSPN	147.323	1.80381	0.113311	15.9191	4.66899e-57	2.05996e-53
KIF2C	406.384	1.89332	0.118803	15.9367	3.52752e-57	2.05996e-53
CHEK1	290.398	1.45451	0.0935428	15.5491	1.61256e-54	5.69168e-51
EZH2	543.042	1.21849	0.0794122	15.3439	3.89105e-53	1.14449e-49
TICRR	107.676	1.82655	0.120259	15.1884	4.22135e-52	1.06426e-48
KIF11	368.893	1.41599	0.094022	15.0602	2.95761e-51	6.52448e-48
KIF23	280.807	1.75781	0.117258	14.991	8.40448e-51	1.64802e-47
CEP55	175.515	1.80947	0.121609	14.8794	4.48702e-50	7.9187e-47
MYBL2	996.586	2.23223	0.150682	14.8142	1.18584e-49	1.90251e-46
NUF2	285.432	1.75605	0.118641	14.8014	1.43535e-49	2.11092e-46
GTSE1	231.122	1.78106	0.120433	14.7888	1.72997e-49	2.3485e-46
SGO2	191.493	1.36371	0.0922756	14.7787	2.00955e-49	2.53318e-46
FANCI	438.806	1.35091	0.0914615	14.7703	2.27644e-49	2.67831e-46
RAD54L	74.0521	1.92817	0.130916	14.7283	4.24299e-49	4.68002e-46
KIF18A	115.091	1.71612	0.116554	14.7238	4.53611e-49	4.70902e-46
PLK1	404.48	1.72622	0.117508	14.6902	7.45426e-49	7.30849e-46
CDCA8	371.527	1.50884	0.103388	14.594	3.06882e-48	2.85045e-45
G6PD	1820.17	1.92345	0.131888	14.5839	3.55552e-48	3.07044e-45
CIP2A	144.21	1.55614	0.106716	14.5821	3.65362e-48	3.07044e-45
WDR62	319.134	1.53234	0.1053	14.5521	5.66555e-48	4.5448e-45
KIFC1	676.723	1.65159	0.114203	14.4619	2.11008e-47	1.61907e-44
EME1	73.0401	1.6061	0.11125	14.4368	3.03492e-47	2.23168e-44
PRR11	380.5	1.60286	0.111321	14.3985	5.28701e-47	3.7322e-44
TRIP13	243.645	1.67521	0.116529	14.3759	7.33294e-47	4.97738e-44
GAS2L3	267.399	1.36855	0.0952654	14.3656	8.50387e-47	5.55838e-44
FANCD2	283.807	1.37281	0.0957977	14.3303	1.41465e-46	8.91633e-44
SLC7A10	50.2861	4.41367	0.309104	14.2789	2.96087e-46	1.80184e-43
KIF4A	489.993	1.68767	0.118369	14.2577	4.01394e-46	2.2851e-43
NCAPH	287.687	1.53639	0.107741	14.2599	3.88787e-46	2.2851e-43
HMGA2	102.92	4.91951	0.345629	14.2335	5.67694e-46	3.13083e-43
STIL	199.461	1.32168	0.0930888	14.198	9.42462e-46	5.04017e-43
GINS1	389.445	1.53936	0.108536	14.183	1.16752e-45	6.0601e-43
NCAPD2	1299.38	1.04751	0.0740901	14.1384	2.20369e-45	1.11116e-42
UHRF1	281.075	1.81583	0.128613	14.1186	2.91696e-45	1.42996e-42
TPX2	1303.94	1.49029	0.105923	14.0695	5.8494e-45	2.79001e-42
CDC20	860.237	1.90659	0.135647	14.0555	7.12299e-45	3.30807e-42
CCNF	324.525	1.22416	0.087278	14.026	1.08133e-44	4.89315e-42
ANLN	501.422	1.66326	0.119258	13.9468	3.2891e-44	1.44176e-41
MELK	307.389	1.56071	0.111915	13.9455	3.34952e-44	1.44176e-41
BUB1	355.856	1.54586	0.110965	13.931	4.10464e-44	1.72473e-41
BUB1B	197.884	1.71193	0.1231	13.9068	5.75881e-44	2.36352e-41
CENPI	93.3793	1.49319	0.107968	13.8298	1.68403e-43	6.7545e-41
HJURP	350.514	1.58965	0.115091	13.8121	2.15391e-43	8.44714e-41
FOXJ1	124.559	3.79005	0.275084	13.7778	3.46812e-43	1.33055e-40
TOP2A	1896.3	1.69439	0.123384	13.7327	6.46827e-43	2.42877e-40
ORC1	177.291	1.50732	0.109935	13.711	8.72279e-43	3.20708e-40
TROAP	345.595	1.69228	0.123662	13.6847	1.25306e-42	4.51308e-40
ATAD5	136.824	1.16308	0.0850964	13.6678	1.58008e-42	5.57704e-40
ARHGEF39	187.377	1.25481	0.0919173	13.6516	1.97595e-42	6.83755e-40
XRCC2	109.257	1.49378	0.110012	13.5784	5.37886e-42	1.8255e-39
KNTC1	559.014	1.30046	0.0960914	13.5336	9.91003e-42	3.29985e-39
SAPCD2	85.8372	1.98997	0.147075	13.5303	1.03593e-41	3.38559e-39
ERCC6L	67.2915	1.53832	0.113798	13.518	1.22471e-41	3.92975e-39
CDC6	588.909	1.52371	0.112876	13.499	1.58428e-41	4.99274e-39
CDT1	592.572	1.6536	0.122537	13.4948	1.67909e-41	5.19869e-39
RACGAP1	663.632	1.115	0.0829934	13.4348	3.77868e-41	1.14976e-38
PPFIA4	34.0857	2.65091	0.197536	13.4199	4.62509e-41	1.38345e-38
CHAF1B	278.271	1.55321	0.116074	13.3812	7.78407e-41	2.28955e-38
ASF1B	413.512	1.53007	0.114507	13.3622	1.00534e-40	2.90856e-38
WDHD1	196.111	1.24381	0.0932321	13.341	1.33569e-40	3.80198e-38
SKA3	191.062	1.52994	0.114832	13.3233	1.69417e-40	4.74581e-38
SPATS2	768.249	0.798495	0.0602222	13.2591	3.99474e-40	1.10155e-37
ECT2	579.861	1.39467	0.105347	13.2388	5.23838e-40	1.42226e-37
ORC6	143.263	1.48377	0.112226	13.2212	6.61993e-40	1.77013e-37
DLGAP5	270.599	1.58523	0.119991	13.2113	7.55538e-40	1.99011e-37
GPSM2	171.997	1.16858	0.0887108	13.1729	1.25652e-39	3.26105e-37
DNASE1L3	820.561	-1.98409	0.150716	-13.1644	1.40605e-39	3.59622e-37
DBF4B	210.239	0.907282	0.0689433	13.1598	1.49426e-39	3.72993e-37
CDCA4	217.739	0.998141	0.0758494	13.1595	1.5006e-39	3.72993e-37
CENPE	234.362	1.45653	0.110892	13.1346	2.08467e-39	5.10975e-37
HELLS	326.771	1.41665	0.108106	13.1043	3.11107e-39	7.52111e-37
AURKB	391.04	1.68924	0.128938	13.1012	3.24229e-39	7.73241e-37
DEPDC1B	230.893	1.87114	0.142965	13.0881	3.85093e-39	9.0615e-37
CDCA2	105.11	1.61448	0.123552	13.0672	5.06886e-39	1.17704e-36
ARHGAP11A	293.949	1.34516	0.103039	13.0548	5.96307e-39	1.3667e-36
RFC4	713.013	0.994416	0.0762097	13.0484	6.48705e-39	1.46774e-36
CKAP2L	196.886	1.50417	0.115528	13.02	9.41706e-39	2.1037e-36
BARD1	168.531	1.15633	0.0888477	13.0148	1.00821e-38	2.22411e-36
CDC45	276.395	1.46401	0.112526	13.0104	1.06752e-38	2.32588e-36
LMNB1	1056.39	1.26042	0.0971586	12.9728	1.74446e-38	3.75442e-36
MCM10	165.103	1.60348	0.123699	12.9627	1.99044e-38	4.23221e-36
MCM6	1406.6	1.05366	0.0815417	12.9217	3.39442e-38	7.13151e-36
LMNB2	1323.48	0.992576	0.076867	12.9129	3.80704e-38	7.90432e-36
POLQ	125.471	1.52218	0.118048	12.8946	4.82598e-38	9.90336e-36
SGO1	100.143	1.46694	0.113822	12.888	5.25857e-38	1.0667e-35
KIF15	159.63	1.65606	0.128547	12.8829	5.61716e-38	1.1265e-35
CENPA	138.081	1.64761	0.128035	12.8684	6.7783e-38	1.34408e-35
SPDL1	302.504	0.929331	0.072336	12.8474	8.89257e-38	1.74373e-35
CDK1	667.931	1.46254	0.113937	12.8365	1.02437e-37	1.9866e-35
PHF19	551.376	1.07822	0.0842545	12.7971	1.70148e-37	3.26388e-35
CCNB1	979.514	1.396	0.109348	12.7666	2.51971e-37	4.78149e-35
PIF1	129.372	1.52714	0.119698	12.7583	2.80426e-37	5.26485e-35
PDE2A	393.68	-1.35274	0.10623	-12.734	3.82509e-37	7.1058e-35
CBX1	1413.32	0.670752	0.0526961	12.7287	4.09633e-37	7.53042e-35
NEK2	354.749	1.5127	0.119253	12.6848	7.17598e-37	1.30219e-34
CENPF	1056.69	1.51959	0.119801	12.6842	7.23113e-37	1.30219e-34
PLK4	122.874	1.25393	0.0989192	12.6763	7.99904e-37	1.42593e-34
RBL1	253.193	1.04343	0.0825594	12.6386	1.2939e-36	2.28347e-34
E2F2	121.194	1.49023	0.118032	12.6256	1.52536e-36	2.66529e-34
CDCA3	327.686	1.45608	0.115372	12.6208	1.62247e-36	2.80718e-34
MKI67	1416.15	1.51947	0.120932	12.5647	3.30062e-36	5.65527e-34
FANCB	26.4971	1.3731	0.109349	12.557	3.63946e-36	6.17588e-34
CENPM	323.332	1.63749	0.1305	12.5478	4.08671e-36	6.86879e-34
CASP2	752.112	0.710552	0.0566609	12.5404	4.48521e-36	7.46746e-34
BRCA2	145.488	1.13445	0.0906252	12.518	5.952e-36	9.81691e-34
TTK	225.575	1.57774	0.126073	12.5145	6.22304e-36	1.01689e-33
NCAPG	337.54	1.51854	0.121703	12.4774	9.92017e-36	1.60616e-33
RAD51	148.186	1.31558	0.105737	12.442	1.54556e-35	2.47964e-33
RAD51AP1	177.63	1.33236	0.10721	12.4276	1.8522e-35	2.94483e-33
SPC25	144.152	1.33035	0.107451	12.381	3.31329e-35	5.2208e-33
CDC25A	185.607	1.48482	0.120001	12.3734	3.6409e-35	5.68625e-33
CEP131	640.706	0.896129	0.0725053	12.3595	4.32849e-35	6.70081e-33
CDCA5	570.028	1.36414	0.110506	12.3445	5.21673e-35	8.00564e-33
PLEKHB1	308.594	3.05218	0.247269	12.3436	5.27735e-35	8.02886e-33
UBE2C	687.199	1.67861	0.136027	12.3403	5.49401e-35	8.28704e-33
HROB	142.192	1.23982	0.100522	12.3338	5.95348e-35	8.86327e-33
PIMREG	76.9492	2.10661	0.170803	12.3335	5.97648e-35	8.86327e-33
C5orf34	56.3947	1.06179	0.0861411	12.3262	6.54779e-35	9.62962e-33
KPNA2	2633.57	0.916061	0.0744107	12.3109	7.91591e-35	1.15455e-32
ZWINT	763.443	1.23892	0.100979	12.2691	1.32693e-34	1.91947e-32
FOXM1	609.828	1.53307	0.125007	12.2639	1.41531e-34	2.03068e-32
CCNB2	456.561	1.45667	0.118857	12.2557	1.56581e-34	2.2285e-32
TRAIP	175.38	1.25369	0.1025	12.2311	2.1199e-34	2.99295e-32
MTFR2	70.5406	1.39299	0.11395	12.2246	2.29762e-34	3.21813e-32
BIRC5	1103.69	1.61503	0.132428	12.1955	3.28612e-34	4.56642e-32
POLD1	736.65	0.839859	0.0690448	12.164	4.83462e-34	6.66573e-32
CENPK	120.194	1.35997	0.111963	12.1466	5.98264e-34	8.18462e-32
NDC80	347.407	1.30943	0.107816	12.145	6.09831e-34	8.27869e-32
BRCA1	357.569	1.04122	0.085746	12.1431	6.24257e-34	8.40984e-32
ZBTB12	124.138	1.21746	0.100318	12.136	6.80805e-34	9.10215e-32
MT1X	1925.26	-2.59075	0.213624	-12.1276	7.54172e-34	1.00072e-31
MCM3	3217.5	0.927384	0.0766477	12.0993	1.06505e-33	1.40268e-31
PSMC3IP	59.6037	1.10279	0.0912879	12.0804	1.34125e-33	1.75336e-31
DNMT1	1769.92	0.923718	0.0764719	12.0792	1.36055e-33	1.76551e-31
MCM4	2158.1	1.04819	0.0868515	12.0687	1.54508e-33	1.99034e-31
PFKFB4	193.144	1.49546	0.124075	12.0528	1.87456e-33	2.39726e-31
KIF20A	449.883	1.45319	0.121469	11.9635	5.51983e-33	7.0082e-31
SHCBP1	182.885	1.55695	0.130489	11.9317	8.09422e-33	1.02033e-30
EXO1	210.967	1.38418	0.116033	11.9292	8.33552e-33	1.0433e-30
RHNO1	514.166	0.716558	0.060092	11.9244	8.83703e-33	1.09828e-30
TEDC2	224.103	1.35835	0.114062	11.9089	1.06395e-32	1.31304e-30
CDC7	191.97	1.17574	0.0993192	11.838	2.48265e-32	3.04263e-30
ILF3	6265.94	0.474064	0.0400618	11.8333	2.62537e-32	3.19535e-30
CENPL	200.265	1.02559	0.0867397	11.8238	2.94181e-32	3.55597e-30
TNNT1	62.8281	3.25988	0.276344	11.7965	4.06962e-32	4.88576e-30
PKMYT1	227.797	1.34055	0.11368	11.7923	4.27577e-32	5.09857e-30
CLEC3B	200.591	-1.52798	0.129628	-11.7874	4.53261e-32	5.36856e-30
SKA1	236.926	1.57266	0.133438	11.7857	4.62431e-32	5.44065e-30
MCM8	180.438	0.958402	0.0814082	11.7728	5.39082e-32	6.30048e-30
MYO19	1112.22	0.747969	0.0635444	11.7708	5.51902e-32	6.40787e-30
FCGBP	620.299	2.18539	0.185819	11.7609	6.21014e-32	7.16317e-30
HASPIN	33.216	1.39344	0.118706	11.7386	8.08035e-32	9.25987e-30
PARPBP	89.6649	1.23212	0.105038	11.7302	8.92345e-32	1.01601e-29
CTSV	177.405	2.61194	0.223153	11.7047	1.20618e-31	1.36453e-29
RCOR2	40.0931	2.46715	0.211034	11.6908	1.42074e-31	1.59702e-29
MAD2L1	362.541	1.15817	0.0992204	11.6727	1.75669e-31	1.96215e-29
TCF19	825.665	1.27733	0.109585	11.656	2.1382e-31	2.37327e-29
CENPH	201.451	0.986044	0.0846333	11.6508	2.27372e-31	2.50791e-29
SPHK1	978.706	2.37615	0.2042	11.6364	2.69023e-31	2.94889e-29
HAVCR1	48.5017	3.4035	0.2931	11.6121	3.57801e-31	3.89782e-29
NDUFAF1	1107.73	-0.676043	0.0582225	-11.6114	3.60717e-31	3.90548e-29
DEPDC1	208.683	1.5418	0.132872	11.6037	3.9484e-31	4.24886e-29
NSD2	1531.61	0.786679	0.0678744	11.5902	4.61988e-31	4.94131e-29
WDR76	300.982	1.26903	0.109497	11.5896	4.6513e-31	4.94495e-29
MCM7	4020	1.0161	0.0876952	11.5867	4.8144e-31	5.0877e-29
DBF4	254.328	0.738782	0.0637756	11.5841	4.96259e-31	5.21308e-29
POLA1	412.968	0.758381	0.0656726	11.5479	7.56405e-31	7.89884e-29
CPSF6	1762.42	0.436272	0.0378025	11.5408	8.21297e-31	8.52603e-29
STMN1	3270.39	1.07743	0.0934848	11.5252	9.84684e-31	1.01624e-28
RIBC2	56.2954	1.89492	0.164767	11.5006	1.31037e-30	1.3445e-28
HMGA1	3836.88	1.19958	0.104428	11.4872	1.53041e-30	1.5612e-28
FANCE	173.575	1.03453	0.0901024	11.4817	1.63103e-30	1.65428e-28
SMIM22	25.0873	3.39101	0.295381	11.4801	1.6605e-30	1.67454e-28
MSH2	751.043	0.68685	0.0598996	11.4667	1.93953e-30	1.94482e-28
MCEE	661.487	-0.77045	0.0672533	-11.4559	2.19543e-30	2.18898e-28
NCAPG2	556.512	0.934228	0.0816886	11.4365	2.74875e-30	2.72528e-28
FAM72B	19.5568	1.46121	0.128304	11.3886	4.7643e-30	4.69722e-28
C4orf46	163.573	0.78454	0.0689798	11.3735	5.66904e-30	5.55818e-28
SPINDOC	380.372	0.94628	0.0832695	11.3641	6.31361e-30	6.15595e-28
TACC3	1325.21	1.12503	0.0991413	11.3478	7.60619e-30	7.37549e-28
UBE2T	401.432	1.09464	0.0965788	11.3342	8.88468e-30	8.56814e-28
RAD51D	328.825	0.61799	0.0546288	11.3125	1.13763e-29	1.09114e-27
SMARCD1	1607.65	0.51212	0.0453935	11.2818	1.61443e-29	1.54008e-27
CDCA7	183.511	2.30969	0.204809	11.2773	1.69943e-29	1.61245e-27
MMAA	754.433	-0.813134	0.07254	-11.2095	3.66449e-29	3.45834e-27
MUC1	168.415	2.3215	0.207913	11.1657	6.0005e-29	5.63281e-27
FBXO5	159.895	0.993246	0.0889825	11.1623	6.23825e-29	5.81699e-27
ETFDH	2473.39	-1.00227	0.0897935	-11.1619	6.26263e-29	5.81699e-27
ZNF90	16.9629	2.26497	0.202941	11.1607	6.34566e-29	5.86326e-27
ENO2	264.387	1.86492	0.167115	11.1595	6.43431e-29	5.9142e-27
NDRG1	11022.5	1.41622	0.126977	11.1533	6.90069e-29	6.31002e-27
PKM	8199.34	1.62439	0.145682	11.1502	7.14079e-29	6.49591e-27
ACAT1	10199.7	-0.964101	0.0866032	-11.1324	8.72562e-29	7.89691e-27
RCC2	1494.94	0.779396	0.0700256	11.1302	8.94804e-29	8.05689e-27
DTL	503.006	1.32449	0.119287	11.1034	1.20745e-28	1.08168e-26
GALNT15	187.531	-1.52394	0.137379	-11.093	1.35685e-28	1.20938e-26
PCLAF	174.859	1.30657	0.118152	11.0584	1.99593e-28	1.77006e-26
TCF3	1563.37	0.664616	0.0603954	11.0044	3.63889e-28	3.21095e-26
MMS22L	195.551	1.05301	0.0958533	10.9856	4.48286e-28	3.93599e-26
RTKN2	74.5123	1.66153	0.151664	10.9553	6.26447e-28	5.47304e-26
SUCLG2	6232.21	-0.812166	0.0741716	-10.9498	6.65734e-28	5.78762e-26
TMEM132A	590.855	1.79567	0.164175	10.9376	7.62258e-28	6.59428e-26
STEAP1B	14.2664	2.24499	0.205619	10.9182	9.43305e-28	8.12071e-26
CBX2	247.053	1.44971	0.132837	10.9135	9.93995e-28	8.51554e-26
YEATS2	671.386	0.613306	0.0562157	10.9099	1.03393e-27	8.81491e-26
MCM5	2713.11	0.88846	0.0814452	10.9087	1.04769e-27	8.88922e-26
FAM72A	20.9112	1.35342	0.124098	10.9061	1.07815e-27	9.10394e-26
TSEN54	1277.46	0.707652	0.0651334	10.8647	1.69869e-27	1.42755e-25
COLEC10	167.704	-2.29103	0.211459	-10.8344	2.36615e-27	1.97904e-25
DDIAS	97.8546	0.991709	0.0915464	10.8329	2.40543e-27	2.00241e-25
STX1A	94.5252	1.03007	0.0951955	10.8205	2.75205e-27	2.28019e-25
DUSP9	1189.6	2.31457	0.214462	10.7925	3.73549e-27	3.08056e-25
FAM72D	18.2601	1.51104	0.140018	10.7917	3.76577e-27	3.09108e-25
SFPQ	6162.49	0.412334	0.0382496	10.7801	4.27489e-27	3.49275e-25
CIT	342.085	1.03155	0.0960623	10.7383	6.72613e-27	5.47017e-25
CRHBP	199.271	-2.34545	0.218459	-10.7363	6.8739e-27	5.5647e-25
CAPN6	163.361	3.62188	0.337688	10.7255	7.72511e-27	6.22524e-25
CPEB3	522.565	-1.17984	0.1101	-10.7161	8.55356e-27	6.85299e-25
MTF2	464.079	0.607219	0.0566658	10.7158	8.58177e-27	6.85299e-25
MCM2	604.41	1.46247	0.136654	10.7019	9.96654e-27	7.92295e-25
HMGB2	2054.16	0.915742	0.0857061	10.6847	1.20066e-26	9.50193e-25
TAL1	76.6716	-1.16942	0.109487	-10.6809	1.25058e-26	9.85278e-25
AUNIP	38.1832	1.16437	0.109181	10.6646	1.49081e-26	1.16932e-24
PTTG1	794.757	1.40631	0.131889	10.6629	1.51847e-26	1.18575e-24
ROBO4	695.548	-0.920282	0.0863415	-10.6586	1.5892e-26	1.23552e-24
SAA2	8083.96	-2.98849	0.280653	-10.6483	1.77496e-26	1.37301e-24
BEND3	167.041	0.95426	0.0896187	10.648	1.78161e-26	1.37301e-24
NAA40	526.39	0.65414	0.0615027	10.636	2.02716e-26	1.55545e-24
FBXO43	63.7602	1.31141	0.123457	10.6224	2.34425e-26	1.79097e-24
CEP250	1132.5	0.558316	0.052582	10.618	2.4577e-26	1.86955e-24
TMEM88	144.056	-1.10639	0.104287	-10.6091	2.70474e-26	2.04864e-24
GOT2	12362.7	-0.930232	0.0879822	-10.573	3.97771e-26	2.99994e-24
ALDH2	31866.4	-1.06223	0.100504	-10.5691	4.14652e-26	3.11395e-24
KIAA1841	176.965	0.756927	0.0716616	10.5625	4.44582e-26	3.32457e-24
SERPING1	114942	-0.998437	0.0945746	-10.5571	4.70772e-26	3.50556e-24
LINC00634	5.33664	2.03399	0.192835	10.5478	5.19827e-26	3.85459e-24
TFAP2A	73.6823	2.33787	0.222208	10.5211	6.9068e-26	5.10005e-24
CHTF18	479.494	0.901895	0.0857269	10.5206	6.94574e-26	5.10743e-24
ABCA12	7.71831	2.30737	0.219436	10.515	7.36796e-26	5.39542e-24
COL9A2	200.592	1.92138	0.182978	10.5007	8.57817e-26	6.25569e-24
PKP3	90.5478	2.92325	0.278471	10.4975	8.86904e-26	6.44118e-24
USP1	993.722	0.63818	0.060883	10.4821	1.04433e-25	7.55343e-24
RECQL4	867.709	1.28258	0.122391	10.4794	1.07453e-25	7.70868e-24
PBK	256.173	1.27597	0.121758	10.4796	1.07244e-25	7.70868e-24
IL4I1	200.203	1.76112	0.168149	10.4736	1.14273e-25	8.16474e-24
E2F8	143.783	1.44215	0.137793	10.466	1.23715e-25	8.80374e-24
CHAF1A	719.519	0.75874	0.072504	10.4648	1.25349e-25	8.8842e-24
SGPP2	239.401	2.43024	0.232844	10.4372	1.67656e-25	1.18352e-23
TIPIN	172.039	0.657694	0.0630947	10.4239	1.92858e-25	1.356e-23
PEBP4	52.0254	-3.26647	0.313418	-10.4221	1.96567e-25	1.37659e-23
CDH18	6.32109	5.03179	0.482894	10.4201	2.00814e-25	1.40078e-23
HIBCH	2362.2	-0.740238	0.0711269	-10.4073	2.29679e-25	1.59582e-23
LGALS14	24.1989	7.5089	0.721707	10.4044	2.36857e-25	1.63923e-23
C18orf54	65.465	1.11389	0.107129	10.3977	2.5399e-25	1.75095e-23
ZNF207	3107.01	0.325516	0.0314162	10.3614	3.71487e-25	2.55098e-23
KIF2A	561.652	0.553563	0.0534838	10.3501	4.18081e-25	2.85981e-23
MMP12	84.55	2.79819	0.270905	10.329	5.20805e-25	3.54871e-23
SLC16A3	748.39	1.5991	0.155215	10.3025	6.86635e-25	4.66067e-23
NRM	606.23	1.02921	0.0999277	10.2995	7.08141e-25	4.78822e-23
ZNF93	69.7441	1.45548	0.141369	10.2956	7.37857e-25	4.97011e-23
UTS2B	26.992	2.25801	0.219442	10.2898	7.835e-25	5.25749e-23
RHOV	48.1496	2.72391	0.265225	10.2702	9.60323e-25	6.41961e-23
DDN	5.3648	2.36299	0.230127	10.2682	9.80181e-25	6.52763e-23
CLPX	2911.78	-0.54844	0.0534786	-10.2553	1.11989e-24	7.43001e-23
DHODH	2557.69	-1.14919	0.112092	-10.2523	1.15584e-24	7.63979e-23
KIF14	203.648	1.24403	0.121534	10.2361	1.3664e-24	8.99782e-23
MPP2	31.4708	1.79925	0.175807	10.2343	1.3926e-24	9.13627e-23
HAUS5	644.786	0.563426	0.055064	10.2322	1.42236e-24	9.29697e-23
C21orf58	181.963	1.00318	0.0983207	10.2032	1.91935e-24	1.24992e-22
HPX	115204	-1.43088	0.140352	-10.1949	2.08873e-24	1.35522e-22
ECHS1	25865.2	-0.869578	0.0853021	-10.1941	2.10693e-24	1.35705e-22
NAALADL1	241.148	1.83138	0.179648	10.1943	2.10293e-24	1.35705e-22
PNCK	59.9275	3.41098	0.335056	10.1803	2.42756e-24	1.55787e-22
PPID	1434.44	-0.568928	0.0558882	-10.1798	2.44183e-24	1.56136e-22
NUP210	2626.24	0.771053	0.075768	10.1765	2.52454e-24	1.60841e-22
PLEKHS1	32.571	2.79081	0.274267	10.1755	2.55058e-24	1.61916e-22
SPIB	52.5041	2.37998	0.233973	10.172	2.64306e-24	1.67185e-22
ZPLD1	50.476	3.67472	0.361718	10.1591	3.01972e-24	1.90329e-22
LIG1	1130.6	0.689418	0.0678673	10.1583	3.04275e-24	1.91098e-22
TRIM59	89.3326	1.10937	0.109291	10.1506	3.29296e-24	2.06078e-22
HAMP	2879.56	-2.90367	0.28607	-10.1502	3.3071e-24	2.06232e-22
KHDC1	8.89501	2.26939	0.223629	10.148	3.38149e-24	2.10129e-22
FAAP24	117.993	0.745307	0.0734617	10.1455	3.46929e-24	2.14828e-22
ACYP1	119.029	0.68095	0.0671744	10.1371	3.78346e-24	2.33463e-22
CDKN3	407.026	1.24496	0.122863	10.1329	3.94836e-24	2.41947e-22
RNF34	749.941	0.439384	0.0433611	10.1331	3.93838e-24	2.41947e-22
AGR2	699.313	3.87576	0.38303	10.1187	4.56541e-24	2.77829e-22
NUP205	1167.27	0.552976	0.0546489	10.1187	4.56423e-24	2.77829e-22
RAMP3	664.464	-1.20896	0.119575	-10.1104	4.96749e-24	3.01259e-22
GJA3	8.76232	2.51719	0.249115	10.1045	5.27688e-24	3.18926e-22
ASPM	887.569	1.25746	0.124451	10.104	5.30277e-24	3.19397e-22
REEP2	56.4738	1.88407	0.186524	10.1009	5.47261e-24	3.28505e-22
ARHGAP33	253.508	0.867529	0.0859035	10.0989	5.58764e-24	3.34273e-22
GINS4	101.855	1.24769	0.123859	10.0735	7.23305e-24	4.31246e-22
SLC35F2	94.0066	1.67462	0.16626	10.0723	7.32359e-24	4.35174e-22
DDX11	545.617	0.959319	0.0953634	10.0596	8.3327e-24	4.93475e-22
OIP5	29.1606	1.05273	0.104685	10.0562	8.62569e-24	5.09117e-22
SSRP1	3632.8	0.428759	0.0426602	10.0506	9.13434e-24	5.37343e-22
DSCC1	180.472	0.907127	0.0902938	10.0464	9.52977e-24	5.58742e-22
TYMS	157.596	1.13028	0.112771	10.0227	1.2111e-23	7.07733e-22
RRM2	1329.68	1.1466	0.114516	10.0125	1.34263e-23	7.82005e-22
DMBT1	39.2072	3.04753	0.304707	10.0015	1.50107e-23	8.7141e-22
DRP2	6.70558	2.3269	0.232734	9.99812	1.55318e-23	8.98705e-22
CLEC4M	30.3198	-3.62071	0.362517	-9.98769	1.72549e-23	9.95148e-22
QDPR	5474.57	-0.906516	0.0908757	-9.97533	1.95442e-23	1.12351e-21
CDK2	639.288	0.617343	0.0618896	9.97492	1.96267e-23	1.12458e-21
SSTR3	13.5417	2.89869	0.290669	9.97246	2.01173e-23	1.14897e-21
GPR182	35.2725	-1.96559	0.197229	-9.96604	2.14605e-23	1.22173e-21
FCN3	491.832	-2.07242	0.207963	-9.96535	2.16106e-23	1.22632e-21
SDHD	3500	-0.624098	0.0626776	-9.95726	2.34425e-23	1.32601e-21
AC068831.6	19.0751	1.43804	0.144823	9.92963	3.09388e-23	1.74443e-21
CCM2L	86.5151	-0.866532	0.0872771	-9.9285	3.12912e-23	1.75868e-21
VIPR1	136.395	-1.68074	0.169449	-9.91883	3.44769e-23	1.93158e-21
P3H4	654.56	1.1603	0.117046	9.91323	3.64661e-23	2.03657e-21
CDK4	1328.06	0.724016	0.073091	9.90568	3.93274e-23	2.18943e-21
RMI2	324.563	1.21417	0.122654	9.89918	4.19687e-23	2.32913e-21
UBE2S	759.161	1.05956	0.107155	9.88814	4.68663e-23	2.59223e-21
SH3D21	119.722	1.05735	0.106935	9.88785	4.70033e-23	2.59223e-21
NEIL3	83.2236	1.44019	0.145793	9.87836	5.16699e-23	2.84072e-21
GIPR	45.2519	1.87952	0.19048	9.86727	5.77126e-23	3.15329e-21
RCL1	2312.75	-1.07063	0.108502	-9.86742	5.76279e-23	3.15329e-21
CYYR1	392.146	-0.870998	0.0883294	-9.86079	6.15611e-23	3.35318e-21
CDCA7L	208.274	1.36596	0.13873	9.84623	7.1165e-23	3.86437e-21
CFHR4	1995.2	-1.85211	0.188354	-9.83313	8.10628e-23	4.38833e-21
SRL	21.5343	-1.0974	0.111686	-9.82573	8.72405e-23	4.70832e-21
NLRP2	57.3256	2.29699	0.23398	9.81703	9.51034e-23	5.10123e-21
KIF20B	250.666	0.838272	0.0853883	9.81718	9.49653e-23	5.10123e-21
C1S	92156.5	-0.974219	0.0992407	-9.81673	9.53879e-23	5.10123e-21
NDC1	893.241	0.539054	0.0549505	9.80982	1.02154e-22	5.44659e-21
KIF24	104.603	1.02849	0.104851	9.80906	1.02924e-22	5.47111e-21
PTGES3L	7.89629	1.48989	0.152005	9.80153	1.10894e-22	5.87704e-21
DECR1	10630.2	-0.85986	0.0877721	-9.79651	1.16548e-22	6.15821e-21
DNMT3B	132.902	1.03564	0.105734	9.79477	1.18572e-22	6.24645e-21
EMCN	483.315	-1.00457	0.102579	-9.79312	1.20524e-22	6.33037e-21
CPB2	23804.9	-1.06378	0.108644	-9.79146	1.22514e-22	6.41578e-21
SIX2	48.1988	2.57002	0.262636	9.7855	1.29956e-22	6.76538e-21
MYBL1	191.736	1.00385	0.102585	9.7855	1.29948e-22	6.76538e-21
NCEH1	498.8	1.38429	0.141472	9.78493	1.30683e-22	6.78321e-21
ACYP2	593.09	-0.733354	0.0749567	-9.7837	1.32283e-22	6.84612e-21
IVD	7514.69	-0.758666	0.077569	-9.78053	1.36492e-22	7.02279e-21
FAM72C	12.3398	1.44883	0.148131	9.78075	1.36202e-22	7.02279e-21
ESCO2	99.226	1.20378	0.123099	9.77901	1.3856e-22	7.10843e-21
NUP107	1019.21	0.497929	0.0509718	9.76872	1.53381e-22	7.84602e-21
NUP62	1796.87	0.499027	0.0511775	9.75091	1.8283e-22	9.32538e-21
TDRD5	14.173	3.48204	0.357477	9.74061	2.02342e-22	1.02909e-20
GABARAPL1	4347.38	-1.05333	0.108322	-9.72408	2.38046e-22	1.2072e-20
SRSF12	50.9173	1.41255	0.145417	9.7138	2.63323e-22	1.33155e-20
EXOC3L2	428.51	-0.865345	0.0891465	-9.70701	2.81486e-22	1.41933e-20
TRIM45	183.026	1.07124	0.110383	9.70476	2.8775e-22	1.44678e-20
NFE2L3	211.669	1.2119	0.124896	9.70323	2.92091e-22	1.46444e-20
EPS8L1	191.809	2.21803	0.228726	9.69732	3.0951e-22	1.54738e-20
KPNB1	5417.62	0.418147	0.0431368	9.69352	3.21266e-22	1.60161e-20
SUV39H2	261.066	0.528377	0.0545144	9.69242	3.24734e-22	1.61434e-20
HILPDA	232.655	1.11215	0.114802	9.68758	3.405e-22	1.68796e-20
CENPJ	242.438	0.76505	0.078978	9.68688	3.42839e-22	1.6948e-20
MTBP	115.011	0.836927	0.0864297	9.68333	3.54967e-22	1.74985e-20
SART3	1271.26	0.329354	0.0340147	9.68269	3.57197e-22	1.75593e-20
PAQR4	149.943	1.14841	0.118691	9.67558	3.82924e-22	1.87718e-20
TONSL	718.558	0.859875	0.0888948	9.67295	3.92884e-22	1.92067e-20
SLC1A5	1038.54	1.46037	0.151097	9.66508	4.24297e-22	2.06851e-20
MEX3A	284.239	1.21284	0.125531	9.66167	4.38655e-22	2.13261e-20
NUP85	1534.37	0.495315	0.0513065	9.65405	4.72528e-22	2.29098e-20
C1RL	5630.46	-0.76666	0.0794192	-9.65333	4.75833e-22	2.30069e-20
CDC25C	216.428	1.28802	0.133515	9.64698	5.0626e-22	2.4358e-20
SNRK	1094.18	-0.529583	0.0548965	-9.64692	5.06539e-22	2.4358e-20
ZWILCH	291.823	0.615334	0.0638049	9.64399	5.21218e-22	2.49958e-20
LDHD	4122.09	-1.12822	0.117096	-9.63502	5.68816e-22	2.72045e-20
MTARC2	4721.45	-0.798309	0.0828782	-9.63232	5.83946e-22	2.78526e-20
PCCB	5648.02	-0.781823	0.0811918	-9.62934	6.01143e-22	2.85956e-20
TMBIM6	65161.9	-0.559177	0.0581404	-9.6177	6.73207e-22	3.19375e-20
AFP	20900.7	3.12657	0.325401	9.60837	7.37029e-22	3.48716e-20
TTC36	199.752	-2.28174	0.237486	-9.60789	7.40536e-22	3.49438e-20
H2AX	1251.65	0.897691	0.0935212	9.5988	8.08769e-22	3.80618e-20
MTHFD1	7910.14	-1.08604	0.113147	-9.59846	8.115e-22	3.80887e-20
HMMR	360.063	1.10778	0.115439	9.59627	8.28867e-22	3.88007e-20
PRSS21	13.0754	2.72853	0.284409	9.59367	8.50026e-22	3.96859e-20
RIPPLY3	34.1503	2.03138	0.211859	9.58835	8.9504e-22	4.16772e-20
GPD2	528.436	0.696274	0.0726243	9.58733	9.03936e-22	4.19807e-20
CLEC1B	17.5037	-2.98175	0.311062	-9.58569	9.18434e-22	4.2542e-20
PIFO	15.936	1.97561	0.206107	9.58536	9.21385e-22	4.2567e-20
RUSC1	1010.34	0.69357	0.072449	9.57322	1.03629e-21	4.77506e-20
E2F7	88.8304	1.42505	0.148901	9.57045	1.06445e-21	4.89204e-20
PRIM2	354.228	0.567378	0.059289	9.56971	1.07207e-21	4.91424e-20
PSRC1	230.741	0.997256	0.104348	9.557	1.21215e-21	5.54198e-20
KREMEN2	15.0247	1.72159	0.1803	9.5485	1.31586e-21	6.00059e-20
ESR1	414.997	-1.84397	0.193184	-9.54517	1.35884e-21	6.18061e-20
LDB2	484.609	-0.935577	0.0980825	-9.53867	1.44673e-21	6.56345e-20
TOPBP1	1003.46	0.579729	0.0607799	9.53818	1.45368e-21	6.57807e-20
NEMP1	582.46	0.741889	0.0778828	9.52571	1.63916e-21	7.39842e-20
POLD3	494.851	0.644502	0.0677172	9.51754	1.77324e-21	7.9832e-20
EFNA5	139.729	2.41959	0.254363	9.51235	1.86406e-21	8.37072e-20
CENPO	211.368	0.912312	0.0959179	9.51139	1.88136e-21	8.42696e-20
GPRIN1	163.744	1.22843	0.12929	9.50137	2.07142e-21	9.25481e-20
SBK1	76.4287	1.56281	0.164514	9.49958	2.10731e-21	9.39136e-20
C12orf75	609.464	1.69764	0.178725	9.49863	2.12675e-21	9.45411e-20
MT2A	27592.2	-1.88141	0.19825	-9.49005	2.30924e-21	1.02396e-19
RCAN1	2359.72	-0.991161	0.104479	-9.48673	2.38386e-21	1.0544e-19
ENG	3405.56	-0.893426	0.0942522	-9.4791	2.56481e-21	1.13159e-19
EFTUD2	3464.62	0.42754	0.0451147	9.47673	2.62373e-21	1.1547e-19
TUBG1	1473.19	0.658601	0.069499	9.47642	2.63164e-21	1.1553e-19
CCNA2	486.946	1.35217	0.142755	9.47195	2.7467e-21	1.20282e-19
CENPW	278.998	1.0816	0.114214	9.46997	2.79934e-21	1.22284e-19
ZNF385D	268.04	-2.47492	0.261536	-9.46303	2.99158e-21	1.30359e-19
FDX1	2283.04	-0.685615	0.072466	-9.46119	3.04447e-21	1.32337e-19
INCENP	405.414	0.792742	0.0838656	9.45252	3.3077e-21	1.43426e-19
MCCC2	5831.08	-0.602318	0.0637719	-9.44487	3.55846e-21	1.53921e-19
FEN1	1306.47	0.7671	0.0812829	9.43741	3.82118e-21	1.64881e-19
SENP1	405.748	0.441598	0.0468578	9.42422	4.3332e-21	1.86518e-19
DCAF16	567.033	0.690871	0.0733147	9.42336	4.36886e-21	1.87595e-19
TTYH1	90.3584	2.20222	0.233873	9.41632	4.67194e-21	2.00122e-19
ITIH5	619.659	2.19354	0.233173	9.40735	5.08818e-21	2.17424e-19
RUNDC3A	18.5993	1.70725	0.181769	9.39244	5.86242e-21	2.49903e-19
GLYATL1	4165.37	-1.50064	0.159861	-9.38711	6.16663e-21	2.62238e-19
ARHGAP11B	9.99086	1.15797	0.123413	9.38286	6.42062e-21	2.72383e-19
ENTPD2	210.223	1.36819	0.145854	9.38055	6.56281e-21	2.77747e-19
SLC2A1	513.158	1.50014	0.159963	9.37804	6.72135e-21	2.83776e-19
RAB42	65.1913	1.28262	0.13678	9.37724	6.77234e-21	2.85247e-19
GSTZ1	1985.29	-1.15939	0.123682	-9.37394	6.98749e-21	2.93608e-19
NT5DC2	964.898	1.26577	0.135035	9.37367	7.00501e-21	2.93645e-19
TCTN2	129.979	1.08106	0.115355	9.37157	7.1462e-21	2.98854e-19
ZNF556	8.40775	2.1479	0.229232	9.36998	7.25485e-21	3.0268e-19
CYP2W1	22.5415	1.99054	0.212541	9.36546	7.57225e-21	3.15177e-19
ANO9	223.53	1.74913	0.18679	9.36418	7.66434e-21	3.18259e-19
FCHO1	131.624	1.66924	0.178276	9.36323	7.73383e-21	3.20391e-19
SYT8	96.6003	2.57006	0.274591	9.35959	8.00471e-21	3.30836e-19
CYB5D2	1068.57	-0.799191	0.0853951	-9.35875	8.06854e-21	3.32695e-19
BLM	108.081	1.18348	0.126777	9.33514	1.00857e-20	4.149e-19
FAM227A	19.3907	1.67603	0.179668	9.32847	1.07412e-20	4.40837e-19
CFI	3560	-1.03227	0.110833	-9.31375	1.23395e-20	5.05262e-19
DOCK3	22.7019	1.34271	0.144216	9.31044	1.27306e-20	5.2007e-19
ARL6IP6	265.181	0.666241	0.0715773	9.30799	1.30276e-20	5.30973e-19
NUP37	384.066	0.502219	0.053964	9.30656	1.3204e-20	5.36923e-19
LPAR2	216.45	1.44384	0.15515	9.30606	1.3266e-20	5.38203e-19
ANGPTL7	8.8753	-3.97993	0.427711	-9.30519	1.33758e-20	5.40459e-19
OSBP2	205.14	1.19806	0.128753	9.30513	1.33828e-20	5.40459e-19
SASS6	133.975	0.730941	0.0785573	9.30455	1.34557e-20	5.42161e-19
TMEM201	486.543	0.665345	0.0716972	9.27993	1.69584e-20	6.81736e-19
PPP1CC	3800.6	0.415347	0.0447948	9.27222	1.82318e-20	7.3126e-19
SAE1	3145.26	0.501277	0.0541621	9.25514	2.13958e-20	8.56219e-19
ADK	2288.96	-0.71848	0.0776941	-9.24755	2.29703e-20	9.17147e-19
GPC2	17.4307	1.3186	0.142635	9.24455	2.36226e-20	9.41063e-19
CEP152	116.925	0.80797	0.0874564	9.23855	2.49864e-20	9.93154e-19
C11orf54	2813.22	-0.784678	0.0849408	-9.23794	2.51289e-20	9.96572e-19
FKBP10	1456.34	1.56826	0.169889	9.23109	2.67883e-20	1.06e-18
C8A	10894.1	-1.30499	0.141399	-9.22912	2.72853e-20	1.07484e-18
LCAT	2202.14	-1.38731	0.150319	-9.22915	2.728e-20	1.07484e-18
CKS2	795.447	0.876887	0.0950604	9.22452	2.84824e-20	1.1195e-18
PRC1	5.70168	1.28426	0.139234	9.22378	2.86817e-20	1.12483e-18
ADCY4	272.949	-0.835012	0.0905444	-9.22213	2.91249e-20	1.13968e-18
BLACAT1	4.87905	2.78736	0.302361	9.21867	3.00813e-20	1.1745e-18
PAFAH1B3	668.467	1.32411	0.143771	9.20991	3.26396e-20	1.27157e-18
RAD1	740.032	0.42266	0.0459182	9.20462	3.4289e-20	1.33289e-18
TTF2	289.923	0.722307	0.078527	9.1982	3.64008e-20	1.41187e-18
MMP10	33.7491	2.52326	0.274581	9.1895	3.94687e-20	1.52751e-18
PGS1	538.746	0.42306	0.0460511	9.18674	4.04938e-20	1.56034e-18
RBP4	245413	-1.11289	0.121139	-9.18693	4.04228e-20	1.56034e-18
RIDA	13811.2	-1.11506	0.121447	-9.18151	4.25081e-20	1.63439e-18
ITPR3	489.366	1.73043	0.188541	9.17803	4.39046e-20	1.68441e-18
MMD	793.446	0.918907	0.10018	9.1726	4.61759e-20	1.7677e-18
PTBP3	2215.3	0.495042	0.0539733	9.17198	4.64389e-20	1.77393e-18
PAK4	1928.71	0.57265	0.0624385	9.17142	4.66833e-20	1.77941e-18
CTH	4069.63	-1.7375	0.189553	-9.16629	4.89572e-20	1.86206e-18
FAM81A	50.631	1.40096	0.152888	9.16331	5.03297e-20	1.91015e-18
XRCC3	330.599	0.708834	0.0773844	9.15992	5.19378e-20	1.96695e-18
TAPT1	1493.93	-0.589136	0.0644424	-9.14206	6.12753e-20	2.3156e-18
HADH	5633.33	-0.805576	0.0881349	-9.14026	6.22999e-20	2.34929e-18
DMBX1	15.442	2.91808	0.319439	9.13502	6.53954e-20	2.46076e-18
UBA2	2564.25	0.465817	0.0509988	9.13387	6.60914e-20	2.48166e-18
NDE1	316.168	0.651691	0.0713685	9.13135	6.76499e-20	2.53479e-18
PEX11G	399.28	-0.95645	0.104811	-9.1255	7.14034e-20	2.66976e-18
C6	12616.7	-1.41519	0.15516	-9.12083	7.45503e-20	2.78153e-18
TNFAIP6	28.9927	2.09737	0.230059	9.11665	7.74852e-20	2.8833e-18
CENPU	453.444	0.988716	0.108454	9.11648	7.76046e-20	2.8833e-18
MYCT1	278.891	-0.805841	0.088449	-9.1108	8.1775e-20	3.03186e-18
ZNF589	208.974	0.614863	0.0675712	9.0995	9.07526e-20	3.35765e-18
NAP1L1	8116.33	0.656274	0.0721405	9.09716	9.27217e-20	3.42333e-18
IGDCC3	42.2088	3.01519	0.331471	9.09641	9.33682e-20	3.44e-18
TIE1	1125.28	-0.840871	0.0925029	-9.09021	9.88496e-20	3.63437e-18
MYO1B	10612.1	-0.75528	0.0830942	-9.08944	9.95498e-20	3.65251e-18
NASP	2909.57	0.600702	0.0661088	9.08656	1.0222e-19	3.7427e-18
NUP188	1231.08	0.519975	0.0573141	9.07239	1.1644e-19	4.2545e-18
RMDN2	450.028	-0.742046	0.0818008	-9.07138	1.17518e-19	4.28322e-18
HNRNPA3	7314.71	0.346838	0.038235	9.0712	1.17711e-19	4.28322e-18
GGA3	1159.16	0.414266	0.0457101	9.0629	1.27028e-19	4.61274e-18
NCOA5	1068.22	0.410687	0.0453222	9.0615	1.28674e-19	4.66292e-18
HCFC1	2717.63	0.377127	0.0416679	9.05079	1.41936e-19	5.13295e-18
UBE2Z	3289.04	0.425425	0.0470842	9.03541	1.63387e-19	5.89663e-18
MOCS2	2757.2	-0.638368	0.0706667	-9.0335	1.66264e-19	5.9882e-18
RFWD3	651.176	0.511873	0.0567089	9.02632	1.7754e-19	6.38133e-18
SLC27A5	19122.6	-1.4876	0.165045	-9.01331	1.99936e-19	7.1717e-18
ANKRD52	1441.37	0.599364	0.0665724	9.00319	2.19258e-19	7.84883e-18
COLCA2	101.367	1.44726	0.16076	9.0026	2.20435e-19	7.87497e-18
ALDH6A1	8760.36	-1.07606	0.119659	-8.99269	2.41254e-19	8.60133e-18
MMRN2	1055.92	-0.767029	0.0853225	-8.98976	2.47772e-19	8.81588e-18
CRYL1	6707.53	-0.857874	0.0954578	-8.98694	2.54206e-19	9.02661e-18
SIX3	3.27349	3.95875	0.440618	8.98454	2.59809e-19	9.20706e-18
ARHGEF2	1278.88	0.853958	0.0951616	8.97377	2.86538e-19	1.01339e-17
EPAS1	9044.87	-0.602004	0.0671099	-8.97043	2.95366e-19	1.04044e-17
TEK	278.168	-1.23655	0.137846	-8.97048	2.95216e-19	1.04044e-17
DCLRE1B	233.063	0.536715	0.0598335	8.97014	2.96133e-19	1.04107e-17
NUP155	1070.61	0.470577	0.0525111	8.96147	3.20367e-19	1.12402e-17
PIP5KL1	15.2316	1.38217	0.154732	8.93266	4.15872e-19	1.45621e-17
BRDT	3.42043	3.7264	0.417234	8.9312	4.2141e-19	1.47268e-17
CLYBL	975.849	-0.886763	0.0993084	-8.92939	4.28361e-19	1.49402e-17
GINS2	404.521	0.991379	0.111051	8.92726	4.36689e-19	1.52006e-17
IGFBP4	43175.8	-0.810555	0.0908005	-8.92677	4.38646e-19	1.52386e-17
SV2A	81.5355	1.43921	0.1613	8.92255	4.55692e-19	1.57997e-17
QSER1	790.115	0.495107	0.0554978	8.92119	4.61312e-19	1.59632e-17
PRELID2	93.2148	0.966743	0.108386	8.91949	4.68449e-19	1.61784e-17
TIMP3	6873.91	-0.7712	0.0864804	-8.91762	4.76403e-19	1.6421e-17
ETFA	8869.38	-0.607008	0.0681003	-8.91343	4.94761e-19	1.70206e-17
FA2H	63.3571	2.668	0.299347	8.91273	4.97919e-19	1.70958e-17
TFAP2E	19.3944	1.37654	0.154502	8.9095	5.12636e-19	1.7567e-17
AK3	5449.69	-0.684214	0.0768314	-8.9054	5.31955e-19	1.81937e-17
IQCB1	392.686	0.495276	0.0556224	8.90426	5.3741e-19	1.83447e-17
CXCL5	162.318	3.09279	0.347404	8.90257	5.45664e-19	1.85905e-17
ERG	354.182	-0.798542	0.0897538	-8.89702	5.73655e-19	1.95065e-17
CAD	1505.17	0.591	0.0665146	8.88527	6.37678e-19	2.16418e-17
CLEC2L	53.3874	3.56505	0.401247	8.88492	6.39658e-19	2.16674e-17
NR0B1	26.0644	4.08917	0.460337	8.88301	6.50762e-19	2.20013e-17
MLYCD	1350.74	-0.743686	0.083753	-8.87952	6.71504e-19	2.26591e-17
ZNF296	64.9411	1.33183	0.150056	8.87556	6.95814e-19	2.34346e-17
SEPSECS	1560.82	-0.667994	0.0753727	-8.86255	7.82065e-19	2.62893e-17
COL18A1	30713.2	-0.762068	0.0859952	-8.86175	7.87682e-19	2.64278e-17
ARHGAP39	199.573	0.879062	0.0992288	8.85893	8.07839e-19	2.70526e-17
PFKP	660.698	1.52454	0.172159	8.85544	8.33538e-19	2.78077e-17
MT1M	467.718	-2.23706	0.252616	-8.85556	8.3264e-19	2.78077e-17
PRPF38A	1187.66	0.407291	0.0460028	8.85362	8.47283e-19	2.82129e-17
NXPH4	270.117	2.04853	0.231416	8.85215	8.58496e-19	2.85325e-17
DNAJB9	3894.37	-0.719946	0.0814148	-8.84294	9.32293e-19	3.09269e-17
PYGO2	2447.85	0.49612	0.0561312	8.83859	9.69348e-19	3.20357e-17
CD14	17804.2	-1.10514	0.125034	-8.83869	9.68499e-19	3.20357e-17
RNASEH2A	1.81203	1.75603	0.198714	8.83697	9.83458e-19	3.24412e-17
MYB	26.9572	1.36127	0.154094	8.83401	1.0099e-18	3.32514e-17
S100PBP	482.541	0.476732	0.0540039	8.82773	1.06826e-18	3.51074e-17
SFR1	135.373	0.527491	0.059761	8.82668	1.07829e-18	3.5371e-17
CCNE2	71.067	1.15761	0.131153	8.82638	1.08115e-18	3.53991e-17
ITGB4	911.148	1.36189	0.15431	8.82565	1.08821e-18	3.55644e-17
SFI1	679.576	0.828669	0.0939741	8.81806	1.16458e-18	3.79898e-17
FBLN5	1211.92	-1.34773	0.152891	-8.815	1.1969e-18	3.89721e-17
GFY	1.90597	2.93285	0.332855	8.81117	1.23847e-18	4.02514e-17
ARMC3	2.99444	2.84235	0.322654	8.80929	1.25945e-18	4.08581e-17
KRT19	1175.12	2.84241	0.322684	8.80865	1.26666e-18	4.10167e-17
TIMELESS	1644.56	0.587729	0.0667677	8.8026	1.33681e-18	4.32089e-17
LIN9	190.679	0.774498	0.0880324	8.79787	1.39439e-18	4.49875e-17
ETFRF1	1264.13	-0.632751	0.0719253	-8.79733	1.4011e-18	4.51215e-17
SLC6A14	13.0011	3.53259	0.401651	8.79518	1.42819e-18	4.59101e-17
CDC37L1	1266.42	-0.653665	0.0743461	-8.7922	1.46665e-18	4.69755e-17
FTCDNL1	205.942	-0.818403	0.0930828	-8.7922	1.46664e-18	4.69755e-17
EGLN3	442.172	1.64978	0.187773	8.78606	1.54902e-18	4.95236e-17
GINS3	156.205	0.769609	0.0876	8.78548	1.55692e-18	4.96864e-17
GNA14	94.2477	-1.08315	0.123299	-8.78473	1.56737e-18	4.99295e-17
HP	405701	-1.54539	0.17594	-8.78364	1.58265e-18	5.03256e-17
VWA5B2	15.2341	1.47414	0.167874	8.78119	1.61748e-18	5.13405e-17
SERPINI1	288.606	1.15925	0.132093	8.77595	1.69466e-18	5.36937e-17
CT83	7.07781	5.26499	0.600141	8.77292	1.74091e-18	5.50602e-17
UBAP2	961.487	0.478607	0.0545622	8.77177	1.75878e-18	5.55258e-17
C1R	51185.4	-0.960683	0.10954	-8.77017	1.78403e-18	5.62226e-17
SPRING1	1015.53	0.835496	0.0952843	8.76845	1.81135e-18	5.69818e-17
H2AZ1	3419.13	0.68645	0.0783353	8.76297	1.90178e-18	5.97199e-17
TCOF1	1605.4	0.547986	0.062537	8.76259	1.90822e-18	5.98158e-17
VTI1B	1103.85	-0.403708	0.0460763	-8.76171	1.92303e-18	6.01733e-17
CCDC97	1130.47	0.418373	0.047766	8.75881	1.97323e-18	6.16347e-17
STAB2	49.708	-1.78642	0.203991	-8.75733	1.99936e-18	6.23405e-17
C2orf50	5.8894	1.60463	0.183268	8.7556	2.03016e-18	6.3189e-17
E2F6	329.77	0.428767	0.0490091	8.74873	2.15758e-18	6.7037e-17
UNK	894.227	0.450435	0.0515177	8.74331	2.26379e-18	7.02133e-17
C3orf52	36.5476	2.05759	0.235363	8.74218	2.2865e-18	7.07932e-17
ZNF486	66.1812	1.45645	0.166635	8.74038	2.32321e-18	7.1804e-17
PLVAP	5134.8	-0.816642	0.0934832	-8.73571	2.42138e-18	7.47071e-17
GTPBP2	1524.65	0.597316	0.0683796	8.7353	2.43012e-18	7.48459e-17
MRE11	531.368	0.439126	0.0502784	8.73388	2.46077e-18	7.5658e-17
IQCC	82.0299	0.671614	0.0769248	8.7308	2.52886e-18	7.76163e-17
SPIN4	108.659	0.869296	0.0996068	8.72728	2.60878e-18	7.99302e-17
CCDC137	1048.4	0.609136	0.0698676	8.71843	2.82084e-18	8.62775e-17
IQANK1	84.1474	1.44211	0.165437	8.71697	2.85746e-18	8.72465e-17
KIAA1549L	22.1056	2.06993	0.237584	8.7124	2.97502e-18	9.05487e-17
TM6SF2	440.062	-1.30841	0.150178	-8.71237	2.97587e-18	9.05487e-17
KIF3C	187.798	1.24235	0.142715	8.70509	3.17331e-18	9.63901e-17
POLG2	340.956	0.54915	0.0631061	8.70202	3.26041e-18	9.88653e-17
HAUS6	492.483	0.582503	0.0669544	8.7	3.31888e-18	1.00466e-16
KCTD17	581.15	1.33861	0.153869	8.69968	3.32821e-18	1.00576e-16
UTP18	1187.88	0.452326	0.0520441	8.69121	3.58599e-18	1.08119e-16
CNOT11	2051.54	0.492112	0.0566226	8.69108	3.5901e-18	1.08119e-16
TREM1	62.1382	1.80646	0.207868	8.69044	3.61029e-18	1.08543e-16
OTUD3	151.259	0.684199	0.0787485	8.68841	3.6756e-18	1.10318e-16
UGT8	28.5132	2.6422	0.304259	8.68405	3.81935e-18	1.14438e-16
GHITM	9297.68	-0.497985	0.0573597	-8.6818	3.89561e-18	1.16525e-16
SLC26A11	775.583	0.501758	0.0578	8.68093	3.92533e-18	1.17215e-16
SLFN13	328.446	1.73541	0.199975	8.67813	4.0233e-18	1.19938e-16
PSPH	1052.2	0.831361	0.0958106	8.67713	4.0587e-18	1.20789e-16
PKIB	379.786	1.74092	0.200729	8.673	4.20887e-18	1.25047e-16
TUBA1B	1736.52	0.770118	0.088871	8.66557	4.49268e-18	1.33255e-16
CLIC3	54.8069	1.62036	0.187012	8.66447	4.53606e-18	1.34316e-16
PIGS	913.237	0.604892	0.0698393	8.66119	4.66859e-18	1.38009e-16
MRPL19	1934.29	-0.362315	0.0418419	-8.65915	4.75304e-18	1.4027e-16
DNM1	312.822	1.49001	0.172117	8.65696	4.84519e-18	1.42751e-16
RFC3	389.472	0.702286	0.0811441	8.6548	4.93785e-18	1.45239e-16
LIMK1	800.516	0.858473	0.099212	8.65291	5.02013e-18	1.47413e-16
DRAM1	566.44	0.728301	0.0842074	8.6489	5.20002e-18	1.52442e-16
MDC1	1247.78	0.57837	0.0668782	8.64812	5.23564e-18	1.53231e-16
AC069544.2	284.469	0.445245	0.0515148	8.64306	5.47287e-18	1.59909e-16
RGN	7054.9	-1.01598	0.117556	-8.64252	5.49885e-18	1.60403e-16
GFOD2	1357.85	-0.58344	0.0675301	-8.63971	5.63535e-18	1.63843e-16
PDE7A	435.295	0.699337	0.080943	8.63987	5.62754e-18	1.63843e-16
SLCO2A1	632.489	-1.33042	0.154145	-8.63093	6.08526e-18	1.76633e-16
FAM210B	4706.67	-0.642203	0.0744328	-8.62796	6.24565e-18	1.8099e-16
ARHGEF15	396.767	-0.723635	0.0838989	-8.62508	6.4048e-18	1.85298e-16
DONSON	549.01	0.583718	0.0677641	8.61397	7.05737e-18	2.03844e-16
MELTF	465.882	1.57403	0.182757	8.6127	7.13627e-18	2.05786e-16
CDH10	7.46385	4.32294	0.502327	8.60582	7.57741e-18	2.1815e-16
MTCL1	265.1	1.42525	0.16564	8.60449	7.66547e-18	2.20326e-16
IL11	8.78539	1.80073	0.209356	8.60128	7.88326e-18	2.26218e-16
TNXB	383	-1.37939	0.160423	-8.59844	8.0806e-18	2.31504e-16
TK1	1646.95	0.99207	0.115397	8.59701	8.18178e-18	2.34023e-16
PLAGL2	471.03	0.651493	0.075791	8.59592	8.26021e-18	2.35884e-16
FAXDC2	3743.56	-0.976793	0.113639	-8.59559	8.28367e-18	2.36171e-16
KRT80	175.013	2.15176	0.250409	8.59296	8.47576e-18	2.41258e-16
TMEM233	46.0855	-1.00645	0.117157	-8.5906	8.65156e-18	2.45866e-16
LRRC37B	125.304	0.58062	0.0676147	8.58719	8.91248e-18	2.52874e-16
PGM5	294.843	-1.54561	0.180041	-8.58481	9.09906e-18	2.57753e-16
PUS10	447.936	-0.510353	0.0594546	-8.58391	9.17026e-18	2.59354e-16
TFR2	35152.1	-0.985318	0.114854	-8.57891	9.57804e-18	2.70453e-16
KHDC4	1205.98	0.550383	0.0641905	8.57421	9.97708e-18	2.80683e-16
TEX15	7.58696	3.67315	0.428401	8.57408	9.98803e-18	2.80683e-16
LRP8	51.3479	1.412	0.164681	8.57416	9.9813e-18	2.80683e-16
ADI1	19442.2	-0.876572	0.10229	-8.56946	1.03968e-17	2.91706e-16
ALYREF	1867.35	0.735913	0.0859241	8.56468	1.08373e-17	3.03582e-16
SEC14L2	6802.24	-1.37151	0.160218	-8.56029	1.12587e-17	3.14888e-16
EYA1	8.76649	2.32723	0.272058	8.55415	1.18738e-17	3.31565e-16
SLC25A19	173.655	0.643542	0.0753012	8.54623	1.27169e-17	3.54546e-16
HTR3A	11.2915	2.71063	0.317208	8.54525	1.28254e-17	3.57009e-16
LPCAT4	320.936	0.914042	0.106971	8.54475	1.28812e-17	3.57995e-16
INSL6	6.79096	2.39727	0.280565	8.54444	1.29156e-17	3.58388e-16
ST3GAL6	1159.57	-0.982476	0.115011	-8.54246	1.31395e-17	3.64028e-16
GPT	4646.2	-1.25521	0.146968	-8.54072	1.33384e-17	3.68959e-16
HAUS1	405.17	0.554803	0.0649674	8.53971	1.34562e-17	3.71635e-16
UTP6	1524.48	0.367807	0.0430739	8.53896	1.35435e-17	3.73463e-16
APOLD1	1289.77	-0.96108	0.112613	-8.53435	1.40949e-17	3.8806e-16
HRK	2.48842	2.44345	0.286369	8.53251	1.43207e-17	3.93664e-16
MSRA	1318.21	-0.803659	0.0942192	-8.52967	1.4676e-17	4.02803e-16
SOX7	143.035	-1.0298	0.120915	-8.5167	1.64166e-17	4.49875e-16
CIZ1	1945.41	0.442107	0.0519134	8.51625	1.64806e-17	4.5093e-16
ZNF273	74.2862	0.737141	0.0865817	8.51382	1.68293e-17	4.59757e-16
CLDN18	12.8171	2.27787	0.267574	8.51306	1.69403e-17	4.62076e-16
SAA1	55929.5	-2.3508	0.276252	-8.50963	1.74483e-17	4.75198e-16
TRIM65	686.21	0.553138	0.065011	8.50837	1.76392e-17	4.79656e-16
ZFAND5	9608.4	-0.997727	0.117297	-8.50601	1.80015e-17	4.88754e-16
PAK6	41.6318	1.73809	0.204414	8.50277	1.85127e-17	5.01862e-16
HOXA11	15.5985	2.85704	0.336186	8.4984	1.92228e-17	5.20313e-16
PCNA	3078.2	0.613446	0.0721966	8.49688	1.94747e-17	5.26323e-16
CBR4	1363.44	-0.710826	0.0837387	-8.48862	2.09102e-17	5.64254e-16
CDADC1	386.505	-0.64108	0.0755266	-8.48814	2.09962e-17	5.65712e-16
CYP26A1	41.9734	-2.25805	0.266269	-8.48033	2.24565e-17	6.04135e-16
ITGA3	968.221	1.4688	0.173226	8.47911	2.26918e-17	6.09536e-16
FANCG	16.0825	0.945397	0.111645	8.4679	2.4985e-17	6.70116e-16
STXBP4	322.253	0.731334	0.086425	8.46206	2.62687e-17	7.03475e-16
SUZ12	1351.65	0.475218	0.0561615	8.46163	2.63661e-17	7.05013e-16
FAHD2A	1447.25	-0.614486	0.0726747	-8.4553	2.78374e-17	7.4323e-16
ACTL6A	756.324	0.52901	0.0625732	8.45426	2.80871e-17	7.48764e-16
ASRGL1	187.862	1.23594	0.146331	8.44621	3.00903e-17	8.00955e-16
RBMX	3550.27	0.326904	0.0387224	8.44225	3.11298e-17	8.27379e-16
PLG	62195.6	-1.17309	0.139037	-8.43725	3.24884e-17	8.62047e-16
RNF144A	274.995	0.933693	0.110665	8.4371	3.25319e-17	8.62047e-16
LYPD6B	51.205	2.72814	0.323554	8.43179	3.40403e-17	9.00665e-16
STEAP4	506.965	-1.4309	0.169715	-8.4312	3.4214e-17	9.03904e-16
COX18	778.823	-0.51553	0.061154	-8.43002	3.45604e-17	9.10435e-16
ZNF792	163.003	0.574556	0.0681561	8.43001	3.45643e-17	9.10435e-16
SELE	139.537	-1.64429	0.195087	-8.42849	3.50164e-17	9.20968e-16
MAGEA10	3.90078	4.33363	0.514214	8.4277	3.52539e-17	9.25834e-16
CAPN11	30.9699	-0.830522	0.0985666	-8.42599	3.577e-17	9.37993e-16
CAT	16627.8	-0.802446	0.0953054	-8.41974	3.77327e-17	9.87993e-16
LHFPL3	4.66529	3.11671	0.370176	8.41954	3.77974e-17	9.8822e-16
NDUFS1	4738.95	-0.457479	0.0543875	-8.41147	4.04901e-17	1.05705e-15
EHMT2	1584.98	0.560725	0.0667036	8.40623	4.23417e-17	1.10376e-15
CDC25B	2460.29	0.794941	0.0946582	8.39802	4.54075e-17	1.18193e-15
GRB7	675.118	0.997445	0.118797	8.39624	4.61019e-17	1.19824e-15
MIS18A	344.859	0.597014	0.0711727	8.38824	4.93457e-17	1.28067e-15
SPAG5	1122.01	0.875913	0.104428	8.38773	4.95618e-17	1.28439e-15
HNMT	4929.19	-0.635003	0.0757214	-8.38605	5.02744e-17	1.30094e-15
GCNT1	130.812	1.32489	0.157998	8.38551	5.05074e-17	1.30506e-15
BMP10	22.6856	-3.17053	0.378122	-8.38494	5.07536e-17	1.30759e-15
KLKB1	4360.29	-1.0734	0.128013	-8.38507	5.06945e-17	1.30759e-15
SMPD4	1706.18	0.386468	0.0461147	8.38059	5.26636e-17	1.35482e-15
MAT1A	40380.6	-1.03541	0.123556	-8.38007	5.28941e-17	1.35877e-15
PRDX3	10239.7	-0.525344	0.0626915	-8.37984	5.30008e-17	1.35953e-15
GNG11	983.381	-0.744531	0.0888611	-8.37859	5.35647e-17	1.372e-15
MED22	849.962	0.52341	0.0625005	8.3745	5.54575e-17	1.41843e-15
TUBA3C	106.944	4.35415	0.520089	8.37194	5.66793e-17	1.44758e-15
ANKLE2	1801.78	0.365388	0.0436613	8.36868	5.82651e-17	1.48593e-15
CDX2	11.9949	2.1998	0.262899	8.36748	5.88637e-17	1.49903e-15
RAN	6330.25	0.472584	0.0564925	8.36542	5.9903e-17	1.5233e-15
DLST	4504.64	-0.498512	0.0596245	-8.36086	6.22629e-17	1.58103e-15
FOXO1	1114.15	-0.83561	0.100049	-8.35204	6.70955e-17	1.70129e-15
GRHPR	15386.1	-0.826872	0.0990405	-8.34883	6.8942e-17	1.74561e-15
PCYOX1	6497.66	-0.606735	0.0727262	-8.34273	7.25959e-17	1.83549e-15
FLT4	664.853	-0.763821	0.0916172	-8.33709	7.61403e-17	1.92235e-15
RHOB	24050.4	-0.87016	0.104407	-8.33434	7.79314e-17	1.96476e-15
RFC5	511.48	0.519289	0.062331	8.33115	8.00604e-17	2.01556e-15
PPP1R1B	54.4341	2.48293	0.298086	8.32958	8.11321e-17	2.03963e-15
HSD17B4	15320.2	-0.746429	0.089661	-8.32501	8.43211e-17	2.11678e-15
TET1	66.0129	1.13154	0.13597	8.32201	8.64845e-17	2.16801e-15
EPHB3	123.042	1.67422	0.201302	8.31694	9.02623e-17	2.2595e-15
CYP4V2	3936.66	-0.846751	0.101972	-8.30376	1.00871e-16	2.52148e-15
DHX37	966.605	0.468027	0.0563665	8.30329	1.01264e-16	2.52774e-15
C6orf141	106.044	2.08688	0.251633	8.29333	1.1012e-16	2.74492e-15
CLIC1	8542.34	0.762074	0.0918947	8.29291	1.10514e-16	2.75085e-15
GRPEL1	2365.87	-0.505904	0.0610375	-8.28841	1.14768e-16	2.8527e-15
NPTX1	14.6365	2.28399	0.275683	8.28485	1.18256e-16	2.93529e-15
DNAJC9	256.704	0.657462	0.0793666	8.28386	1.19246e-16	2.95569e-15
HEATR6	473.721	0.417574	0.0504156	8.28263	1.20482e-16	2.98214e-15
OVOL2	22.7731	2.64265	0.319072	8.28229	1.20827e-16	2.9865e-15
ZBED8	138.753	0.628341	0.0758828	8.28041	1.2275e-16	3.02978e-15
MT1G	5043.92	-2.2499	0.271738	-8.27966	1.23532e-16	3.04483e-15
FDCSP	72.2777	3.06718	0.370474	8.27908	1.24129e-16	3.05527e-15
VEZF1	1072.14	0.420557	0.0508113	8.27684	1.26489e-16	3.10903e-15
ARID3A	821.423	1.38971	0.167964	8.27387	1.29683e-16	3.1831e-15
IL13RA1	7185.25	-0.604265	0.0730352	-8.27361	1.29966e-16	3.1856e-15
SYT13	211.931	2.76644	0.334449	8.27163	1.32145e-16	3.23454e-15
TMEM252	41.2061	-2.84226	0.343842	-8.26618	1.3832e-16	3.381e-15
TMEM237	312.626	0.624984	0.0756159	8.26525	1.39407e-16	3.40284e-15
TSPYL1	2373.91	-0.497598	0.0602532	-8.25846	1.47567e-16	3.59705e-15
TTLL4	1059.82	0.948223	0.114942	8.24956	1.58983e-16	3.86997e-15
SDHB	5155.3	-0.601167	0.0729411	-8.24182	1.69614e-16	4.11296e-15
SLC9B2	1221.81	-0.841701	0.102126	-8.24178	1.69664e-16	4.11296e-15
OGDHL	4405.38	-1.31764	0.159872	-8.24183	1.69603e-16	4.11296e-15
VWA8	1398.57	-0.671394	0.0814727	-8.24073	1.71159e-16	4.1435e-15
SHISAL2A	36.5512	1.77032	0.214836	8.24035	1.71702e-16	4.15095e-15
ALDH8A1	3801.07	-1.16459	0.141347	-8.23923	1.73318e-16	4.18429e-15
KRBA1	200.787	1.02181	0.124045	8.23737	1.76035e-16	4.24409e-15
IL1RL1	38.7274	-1.7325	0.210437	-8.23285	1.82808e-16	4.40137e-15
RADX	125.216	1.04747	0.127234	8.23262	1.83161e-16	4.40386e-15
PRKCD	917.066	0.675899	0.0821172	8.2309	1.85808e-16	4.46141e-15
ARTN	21.1673	1.18558	0.14406	8.22972	1.87655e-16	4.49965e-15
DYRK2	743.85	0.637378	0.0775118	8.22298	1.98511e-16	4.75348e-15
SEPTIN3	67.691	1.49855	0.182279	8.22119	2.01497e-16	4.8162e-15
NDFIP1	8533.85	-0.432116	0.0525619	-8.22108	2.01676e-16	4.8162e-15
SUGP2	2131.99	0.451519	0.0549298	8.21993	2.03616e-16	4.85597e-15
CNOT9	1602.58	0.356951	0.0434328	8.21846	2.06142e-16	4.90956e-15
STRIP2	104.842	1.25454	0.152699	8.21576	2.10819e-16	5.01419e-15
GIT1	1413.24	0.490126	0.0596715	8.21375	2.14385e-16	5.09214e-15
ZNF738	59.5759	1.12059	0.136456	8.21206	2.17424e-16	5.1574e-15
TMEM204	629.507	-0.789351	0.0961855	-8.20655	2.27634e-16	5.39232e-15
MAPKAPK5	1007.78	0.283811	0.0345978	8.20316	2.34147e-16	5.53699e-15
TTLL6	18.942	1.71283	0.208804	8.20305	2.34368e-16	5.53699e-15
NAT2	347.929	-1.82901	0.22298	-8.20257	2.35306e-16	5.55172e-15
MT-CYB	355430	-0.747853	0.0911785	-8.20208	2.36266e-16	5.56692e-15
FANCA	329.109	0.711553	0.0867598	8.20141	2.37581e-16	5.59044e-15
MAPK15	22.4403	1.90045	0.231817	8.19804	2.44338e-16	5.74177e-15
GCDH	3214.51	-0.86019	0.10495	-8.19622	2.48057e-16	5.82143e-15
GCNT3	352.618	1.87842	0.229254	8.19362	2.53491e-16	5.94105e-15
UGP2	13260	-0.764168	0.0932755	-8.19259	2.55667e-16	5.9841e-15
CFH	62293	-0.907765	0.110832	-8.19045	2.60262e-16	6.08219e-15
FUT3	38.8218	1.73273	0.211558	8.19031	2.60547e-16	6.08219e-15
REEP4	670.297	0.663511	0.0810188	8.1896	2.62101e-16	6.11039e-15
FBXO46	831.351	0.646045	0.0788913	8.18906	2.63285e-16	6.12987e-15
SPRYD4	2210.18	-0.729318	0.0890885	-8.18645	2.69055e-16	6.25596e-15
DMGDH	4235.07	-1.13073	0.138138	-8.18555	2.7106e-16	6.2943e-15
FAM167B	252.016	-0.805333	0.0984226	-8.1824	2.78251e-16	6.45278e-15
MMP1	70.3083	1.77666	0.21718	8.18061	2.82418e-16	6.54083e-15
CEP89	533.354	0.510217	0.0623789	8.17933	2.85426e-16	6.60182e-15
TDG	487.48	0.434291	0.0531013	8.17853	2.8732e-16	6.63695e-15
TPH1	12.1129	1.35606	0.165814	8.1782	2.8811e-16	6.63781e-15
FIBCD1	26.3492	2.4512	0.299719	8.17833	2.8781e-16	6.63781e-15
BCL11A	66.0322	1.60679	0.196514	8.17647	2.9228e-16	6.72512e-15
ANKRD13B	109.738	0.963855	0.117911	8.17445	2.97211e-16	6.82967e-15
SCML2	155.979	0.88091	0.107816	8.17048	3.07164e-16	7.04919e-15
RNF125	463.845	-1.04253	0.127626	-8.16862	3.11939e-16	7.14948e-15
MXD3	466.926	0.796361	0.0975397	8.16448	3.22817e-16	7.3892e-15
FUBP1	1829.34	0.443154	0.0543	8.16122	3.31649e-16	7.58152e-15
CNOT6	750.803	0.49063	0.0601246	8.16023	3.34395e-16	7.63441e-15
KMT5A	663.305	0.389783	0.047769	8.15974	3.35746e-16	7.65536e-15
SPC24	542.549	1.01809	0.124809	8.15719	3.42896e-16	7.8083e-15
MASTL	355.599	0.471893	0.0578545	8.15655	3.44717e-16	7.83965e-15
CBFA2T2	848.181	0.506988	0.0621623	8.15586	3.46691e-16	7.87438e-15
RIT1	644.345	0.468577	0.0574656	8.15405	3.51927e-16	7.98304e-15
CD302	435.534	-0.903866	0.110862	-8.15309	3.54727e-16	8.03623e-15
FOXD1	3.05921	2.89138	0.354645	8.15288	3.55347e-16	8.03995e-15
FAM111B	338.873	1.0281	0.126141	8.15038	3.62776e-16	8.19753e-15
ZNF605	426.398	0.543589	0.0667023	8.14948	3.65483e-16	8.24813e-15
MAMSTR	60.8049	0.994873	0.122154	8.14444	3.8105e-16	8.58846e-15
AACS	710.081	0.715517	0.0878673	8.14315	3.85117e-16	8.66907e-15
C4BPA	56042.5	-1.22473	0.150422	-8.14194	3.88985e-16	8.74497e-15
SCN4B	131.518	-1.00372	0.123328	-8.13861	3.99843e-16	8.97764e-15
SRRT	3401.88	0.332639	0.0408733	8.13831	4.00845e-16	8.98872e-15
PROCA1	70.1485	0.861689	0.105929	8.13456	4.13443e-16	9.25943e-15
ASPDH	2243.67	-1.43724	0.176746	-8.13169	4.23354e-16	9.46939e-15
CDH5	1554.01	-0.741234	0.0911665	-8.13055	4.2735e-16	9.54668e-15
ACRV1	5.09499	1.25207	0.154024	8.12902	4.32773e-16	9.6556e-15
CKAP5	2910.15	0.388785	0.0478695	8.12178	4.5941e-16	1.0237e-14
RBBP8	630.196	0.639372	0.0787348	8.12058	4.63958e-16	1.03253e-14
PRIM1	171.615	0.783662	0.0965402	8.11747	4.76006e-16	1.058e-14
BRPF1	574.465	0.334158	0.0411691	8.1167	4.79039e-16	1.06341e-14
FABP6	17.8882	2.89867	0.357189	8.11524	4.84827e-16	1.0749e-14
RNF39	29.9186	1.23344	0.152001	8.1147	4.86975e-16	1.07831e-14
KMO	748.577	-1.34779	0.166105	-8.11408	4.89463e-16	1.08246e-14
GPR84	15.2111	1.64909	0.20335	8.10959	5.07891e-16	1.12181e-14
CHGA	20.8236	2.25854	0.27852	8.10907	5.1008e-16	1.12524e-14
CPA2	13.2709	3.47414	0.428762	8.10272	5.37433e-16	1.1841e-14
SAGE1	4.8937	4.70098	0.580314	8.10076	5.4616e-16	1.20183e-14
LONP2	5748.21	-0.616661	0.0761443	-8.09857	5.56067e-16	1.2221e-14
UAP1L1	397.972	1.35134	0.166881	8.09761	5.60476e-16	1.23026e-14
RXFP4	2.35066	2.39308	0.295575	8.09635	5.66335e-16	1.24158e-14
CANT1	2078.92	0.42115	0.0520249	8.09517	5.71853e-16	1.25212e-14
UBE2D3	7705.52	-0.344216	0.0425331	-8.0929	5.82601e-16	1.27407e-14
MT-CO1	798288	-0.715609	0.0884499	-8.09057	5.93883e-16	1.29713e-14
S100A11	3170.83	1.15074	0.142246	8.08984	5.97443e-16	1.3033e-14
FAM110D	72.5706	-0.840833	0.104006	-8.08445	6.24436e-16	1.3605e-14
PMAIP1	43.7127	1.42418	0.176195	8.08301	6.31876e-16	1.37501e-14
BCORL1	585.633	0.703116	0.087025	8.07947	6.50493e-16	1.41297e-14
BRI3BP	924.1	0.536217	0.0663685	8.07939	6.5092e-16	1.41297e-14
DROSHA	1407.54	0.363768	0.045042	8.0762	6.68151e-16	1.44859e-14
ELOVL4	24.1899	1.64575	0.203791	8.07567	6.7109e-16	1.45318e-14
SCMH1	648.812	0.506938	0.0628174	8.07003	7.02797e-16	1.51997e-14
CNIH2	25.8333	1.11612	0.138434	8.06248	7.47619e-16	1.61493e-14
CPED1	602.209	-1.20689	0.149701	-8.06199	7.50634e-16	1.61748e-14
KIRREL2	5.16355	2.38698	0.296077	8.06202	7.50454e-16	1.61748e-14
ALDH4A1	18283.7	-0.811735	0.100689	-8.0618	7.5182e-16	1.61806e-14
CDCP1	205.66	1.70639	0.211723	8.05953	7.65858e-16	1.64627e-14
PPP1R14D	36.2211	2.16561	0.268719	8.05901	7.69142e-16	1.65132e-14
VEPH1	97.04	2.07135	0.257103	8.05652	7.84966e-16	1.68324e-14
KCNC1	8.5035	1.82457	0.22653	8.05441	7.98616e-16	1.71043e-14
FRAS1	425.09	2.07881	0.258118	8.0537	8.03268e-16	1.71623e-14
SEMA3E	96.2183	3.05976	0.379914	8.0538	8.026e-16	1.71623e-14
ZNF107	155.553	0.815606	0.101313	8.05036	8.25514e-16	1.76163e-14
IMPDH1	640.23	1.06693	0.132544	8.04965	8.30323e-16	1.76975e-14
SLC35E4	93.1239	0.852667	0.105983	8.04529	8.60424e-16	1.8317e-14
UCK2	987.068	0.669327	0.0832032	8.04449	8.66036e-16	1.84142e-14
WNT7B	31.1961	2.48451	0.30899	8.04073	8.93073e-16	1.89662e-14
DUSP13	11.2917	2.49555	0.310766	8.03032	9.72219e-16	2.06223e-14
ZNF850	79.6194	0.797913	0.099399	8.02738	9.95789e-16	2.10969e-14
BORA	58.0325	0.739472	0.0922362	8.01716	1.0822e-15	2.29e-14
NAT8L	57.3722	1.9231	0.239948	8.01464	1.10459e-15	2.33458e-14
ALDH5A1	5931.09	-0.765136	0.0955917	-8.00421	1.20236e-15	2.53818e-14
MAGEA4	14.5872	5.31687	0.664447	8.00194	1.2247e-15	2.58226e-14
HMGN4	1341.61	0.44727	0.0558992	8.00137	1.23044e-15	2.59126e-14
ADH1B	79146.3	-1.47417	0.184268	-8.00013	1.24283e-15	2.61424e-14
ASL	4986.67	-0.912466	0.114072	-7.99903	1.25402e-15	2.63464e-14
USH1G	4.02601	2.77508	0.34706	7.99597	1.2856e-15	2.69778e-14
CCDC43	329.087	0.440779	0.0552223	7.9819	1.44094e-15	3.02016e-14
F9	10270.5	-1.54007	0.192989	-7.98007	1.46246e-15	3.06163e-14
DSN1	807.987	0.580204	0.072718	7.97881	1.47746e-15	3.08937e-14
GTF3C2	1069.68	0.314438	0.0394464	7.97128	1.57042e-15	3.27986e-14
OSBP	3908.5	-0.382928	0.0480529	-7.96889	1.6011e-15	3.33997e-14
YJEFN3	68.9288	0.989952	0.12423	7.96872	1.60323e-15	3.34048e-14
ZSCAN20	41.5258	0.700578	0.0879185	7.9685	1.60618e-15	3.34267e-14
SMC2	592.521	0.638872	0.0801887	7.96711	1.6243e-15	3.3764e-14
ABCC6	6400.64	-0.750009	0.0941703	-7.96438	1.66049e-15	3.44758e-14
FHOD3	96.9177	1.91691	0.240934	7.95617	1.77442e-15	3.67864e-14
PLEKHG4	134.893	1.54008	0.193573	7.95607	1.77595e-15	3.67864e-14
KIAA0319	15.7149	1.27761	0.160686	7.95095	1.85083e-15	3.82824e-14
UQCRC2	6689.1	-0.495068	0.0622661	-7.95084	1.85252e-15	3.82824e-14
CDH17	25.5306	2.34941	0.295499	7.95066	1.85524e-15	3.82939e-14
NMB	230.935	1.0639	0.133905	7.94523	1.93829e-15	3.99613e-14
CYP4A22	4179.59	-1.36228	0.171473	-7.94456	1.94887e-15	4.01326e-14
CCDC183	34.9479	1.01042	0.127194	7.94395	1.95844e-15	4.02826e-14
FSIP1	16.0481	1.49173	0.187799	7.94325	1.96945e-15	4.03946e-14
TRIM46	27.5016	1.24183	0.156335	7.94337	1.96754e-15	4.03946e-14
NTF3	28.2968	-1.40289	0.176616	-7.94317	1.97075e-15	4.03946e-14
CACNB1	54.0618	0.878243	0.110599	7.94078	2.00919e-15	4.10872e-14
IGF2BP3	140.546	1.98019	0.249366	7.94089	2.00743e-15	4.10872e-14
FMO4	1210.85	-0.979839	0.12348	-7.93524	2.10096e-15	4.2914e-14
LYPD6	41.8584	1.82926	0.230688	7.9296	2.1985e-15	4.48545e-14
PROS1	8314.83	-0.724053	0.0913127	-7.92938	2.20238e-15	4.48818e-14
GPRC5D	11.8162	1.05568	0.133148	7.92864	2.21562e-15	4.50995e-14
CLEC14A	878.363	-0.759703	0.0958531	-7.9257	2.26858e-15	4.61243e-14
ALAS1	13083.1	-0.944134	0.119139	-7.92464	2.28804e-15	4.64664e-14
SLITRK1	3.18893	4.124	0.520419	7.92439	2.29278e-15	4.65092e-14
ELF4	273.561	1.0033	0.126813	7.91165	2.53997e-15	5.14642e-14
FAM24B	22.9909	1.08403	0.137029	7.91095	2.55433e-15	5.16958e-14
DAND5	7.58312	1.47241	0.186221	7.9068	2.64087e-15	5.33861e-14
USHBP1	123.474	-0.704533	0.0891122	-7.90613	2.6551e-15	5.36125e-14
ZNF385C	64.1082	1.26992	0.16068	7.90341	2.71366e-15	5.47323e-14
FER1L5	9.36432	1.34469	0.170153	7.9028	2.72711e-15	5.49407e-14
DTYMK	1249.57	0.651539	0.0824629	7.90099	2.76689e-15	5.56786e-14
CASQ2	54.026	-1.12278	0.14211	-7.90077	2.77175e-15	5.57128e-14
IKBKE	290.297	1.00452	0.127196	7.89742	2.84742e-15	5.71686e-14
SORCS1	17.9648	2.96393	0.375349	7.89648	2.86892e-15	5.7535e-14
MPC1	3545.68	-0.755531	0.0956824	-7.89624	2.87453e-15	5.7582e-14
TMEM192	1913.26	-0.558106	0.0706936	-7.89471	2.90983e-15	5.82231e-14
PON3	6707.95	-0.983197	0.12457	-7.89276	2.95587e-15	5.90773e-14
ASMTL	1469.9	-0.592762	0.0751194	-7.89093	2.9995e-15	5.98813e-14
LAMP5	33.6964	1.8754	0.237702	7.88971	3.02885e-15	6.0399e-14
HIBADH	4829.31	-0.718521	0.0910782	-7.88905	3.04488e-15	6.06501e-14
POGK	2080.83	0.503213	0.0638025	7.88704	3.09437e-15	6.15664e-14
PTHLH	62.3084	1.86237	0.236157	7.88614	3.11671e-15	6.19412e-14
MAPRE1	2045.65	0.496354	0.0629517	7.88468	3.15351e-15	6.26021e-14
NOVA2	146.605	-0.667842	0.0847086	-7.88399	3.17088e-15	6.28055e-14
NPEPPS	1470.09	0.470029	0.0596178	7.88404	3.16957e-15	6.28055e-14
ZNF711	84.0367	1.54892	0.1966	7.87852	3.31275e-15	6.5542e-14
SYNPO2	443.193	-1.03044	0.130801	-7.87791	3.329e-15	6.57896e-14
CYRIB	1552.13	0.586198	0.0744205	7.87684	3.35768e-15	6.62823e-14
SH2B2	126.143	0.773486	0.0982022	7.87647	3.36768e-15	6.64055e-14
SERPINA10	11453.5	-0.871645	0.110688	-7.8748	3.41287e-15	6.72214e-14
SHROOM4	174.23	-0.773732	0.0983438	-7.86762	3.61451e-15	7.11136e-14
NT5DC4	4.04007	1.94664	0.247453	7.86668	3.64172e-15	7.15296e-14
CD300LG	60.6551	-1.89106	0.24039	-7.86661	3.64376e-15	7.15296e-14
MEP1A	442.868	2.64219	0.335961	7.86456	3.70396e-15	7.26305e-14
CPT2	1212.34	-0.693013	0.0881412	-7.86254	3.76434e-15	7.37325e-14
TLCD3B	10.5562	1.3891	0.17668	7.8622	3.77455e-15	7.37689e-14
GPIHBP1	202.606	-1.01149	0.128652	-7.86222	3.77395e-15	7.37689e-14
C7	3802.91	-1.80598	0.229737	-7.86105	3.80921e-15	7.43638e-14
RELT	84.0999	0.753423	0.0958467	7.8607	3.81986e-15	7.44892e-14
EHHADH	9233.52	-1.0056	0.127929	-7.86056	3.82407e-15	7.44892e-14
SOX4	1645.89	1.19778	0.152393	7.85978	3.84823e-15	7.48771e-14
PALM2AKAP2	2518.16	-0.60688	0.077231	-7.85798	3.90386e-15	7.5876e-14
FAM117B	286.43	0.76339	0.0971663	7.85653	3.94936e-15	7.66758e-14
PTPRB	670.664	-0.873116	0.111161	-7.85449	4.01407e-15	7.78465e-14
E2F5	167.94	0.805834	0.102629	7.85192	4.09703e-15	7.93606e-14
CBX8	528.966	0.584057	0.0743852	7.8518	4.10114e-15	7.93606e-14
ANKLE1	16.5383	1.00386	0.127902	7.84864	4.20576e-15	8.12959e-14
PC	11648	-0.8715	0.11104	-7.8485	4.21054e-15	8.12993e-14
LACTB	1511.61	-0.443995	0.0565759	-7.84777	4.23485e-15	8.16794e-14
CEP95	735.778	0.430313	0.0548445	7.84605	4.29339e-15	8.27181e-14
TMEM220	1558.84	-0.878882	0.112048	-7.84383	4.37022e-15	8.41065e-14
C3	525610	-0.761766	0.0971383	-7.84207	4.43182e-15	8.51991e-14
DHDH	24.0919	1.41099	0.179985	7.83952	4.5226e-15	8.68498e-14
HAO1	8761.25	-1.0821	0.138041	-7.83899	4.5418e-15	8.7029e-14
MFSD10	1185.06	0.830572	0.105952	7.83912	4.53712e-15	8.7029e-14
TIGD1	142.268	0.74579	0.0951585	7.83734	4.60173e-15	8.80816e-14
IFNAR1	3866.19	-0.387207	0.0494296	-7.83351	4.74441e-15	9.07144e-14
TULP3	559.986	0.482808	0.0616536	7.83097	4.8412e-15	9.24649e-14
SPAG6	4.37632	2.0301	0.259525	7.82237	5.18388e-15	9.89027e-14
OAF	10170.8	-0.658781	0.084261	-7.81834	5.35257e-15	1.02011e-13
CCDC34	528.711	0.77092	0.0986115	7.81775	5.3776e-15	1.02378e-13
BAK1	631.444	0.669744	0.0856936	7.81557	5.47168e-15	1.04056e-13
ACAA1	7477.57	-0.779788	0.0997876	-7.81448	5.51915e-15	1.04846e-13
RMDN3	2340.78	-0.375816	0.0480961	-7.81386	5.54644e-15	1.05251e-13
U2SURP	2234.97	0.382931	0.0490543	7.80626	5.89089e-15	1.11668e-13
ZFP69B	40.572	0.637859	0.0817408	7.80343	6.0245e-15	1.14078e-13
ATXN3	543.161	-0.39839	0.0510832	-7.79883	6.24815e-15	1.18186e-13
HIC2	320.152	0.857108	0.109942	7.79597	6.39155e-15	1.20769e-13
FGA	518665	-1.03975	0.13338	-7.79544	6.41825e-15	1.21144e-13
GMPS	1988.19	0.399458	0.0512494	7.79439	6.47185e-15	1.22025e-13
VHL	1252.21	0.423129	0.0542932	7.79341	6.52232e-15	1.22845e-13
C16orf74	28.3188	1.21467	0.155976	7.78752	6.83379e-15	1.28574e-13
NEDD1	360.946	0.467272	0.0600218	7.78505	6.9688e-15	1.30835e-13
NR2C2AP	522.484	0.51674	0.0663757	7.78508	6.96713e-15	1.30835e-13
GADD45B	5983.2	-0.971392	0.124781	-7.78477	6.98383e-15	1.30978e-13
ST8SIA6	23.4953	-1.49627	0.19231	-7.78052	7.22288e-15	1.35318e-13
ZNF724	9.9984	1.0361	0.133223	7.77715	7.41743e-15	1.38815e-13
SLC6A13	406.747	-1.32975	0.171022	-7.77532	7.52586e-15	1.40695e-13
NOTCH4	885.713	-0.633703	0.0815318	-7.77247	7.69703e-15	1.43743e-13
AMFR	6688.9	-0.52062	0.0670253	-7.76751	8.00451e-15	1.49327e-13
SFSWAP	1263.74	0.33924	0.0436777	7.7669	8.0429e-15	1.49885e-13
ACP4	15.9859	1.87857	0.241929	7.76495	8.16751e-15	1.52047e-13
NOP56	3028.18	0.599339	0.0771967	7.76379	8.24313e-15	1.53272e-13
C11orf96	510.499	-1.22538	0.157835	-7.76367	8.25069e-15	1.53272e-13
PSIP1	1397.02	0.643202	0.0828928	7.75945	8.53008e-15	1.58295e-13
PYCR1	633.866	1.58354	0.204225	7.75389	8.91188e-15	1.65207e-13
FAM107A	331.968	-0.924237	0.119245	-7.75075	9.13517e-15	1.69168e-13
ESPL1	485.163	0.989722	0.127717	7.74934	9.23682e-15	1.70871e-13
C2orf15	29.823	1.09738	0.141737	7.7424	9.75599e-15	1.80287e-13
POLR1G	138.698	0.644375	0.0832378	7.74138	9.83418e-15	1.81541e-13
PEBP1	62764.5	-0.657306	0.0849135	-7.7409	9.87193e-15	1.82048e-13
PAPSS2	3135.12	-0.764562	0.0987784	-7.74017	9.92826e-15	1.82895e-13
U2AF2	4284.64	0.302273	0.0390534	7.74	9.94175e-15	1.82953e-13
DUSP12	478.21	0.431281	0.0557363	7.73789	1.01082e-14	1.85823e-13
GDPD3	44.3237	1.00463	0.129858	7.73635	1.02309e-14	1.87882e-13
GIMAP8	473.704	-0.684174	0.0884477	-7.73535	1.03118e-14	1.89171e-13
TPM3	9829.59	0.354066	0.0457767	7.73465	1.03691e-14	1.90024e-13
TUBAL3	3.11333	3.04716	0.394053	7.73287	1.05149e-14	1.92498e-13
GPLD1	2874.6	-1.43831	0.186007	-7.73254	1.05418e-14	1.92789e-13
PLP2	879.001	1.05634	0.136612	7.7324	1.05539e-14	1.92811e-13
PTPDC1	146.586	0.59578	0.0771038	7.72698	1.10128e-14	2.00986e-13
EDC3	862.107	0.366901	0.0474875	7.72626	1.10749e-14	2.0191e-13
TPRG1	179.603	-1.1159	0.144488	-7.72314	1.13497e-14	2.06707e-13
LIMS2	1738.29	-0.762728	0.0988108	-7.71908	1.17175e-14	2.13186e-13
TRIM72	9.62363	1.69268	0.219332	7.71743	1.18699e-14	2.15736e-13
SLC31A1	4940.99	-0.564322	0.0731484	-7.71477	1.21205e-14	2.20064e-13
CTSE	73.297	2.44943	0.317514	7.71442	1.21538e-14	2.20442e-13
PINK1	926.721	-0.757631	0.0982444	-7.71169	1.2416e-14	2.24966e-13
HNRNPA1	13233.9	0.415218	0.053847	7.71107	1.24765e-14	2.25831e-13
SLC27A2	6911.2	-1.07967	0.140025	-7.71052	1.25307e-14	2.2658e-13
GAREM2	117.278	1.21235	0.157297	7.70744	1.28367e-14	2.31875e-13
PRKCI	709.133	0.448568	0.0582186	7.7049	1.30951e-14	2.363e-13
SPEF2	176.228	0.802629	0.104198	7.70295	1.32963e-14	2.39686e-13
JPT1	2347.14	0.812756	0.105531	7.70158	1.34389e-14	2.4201e-13
BTNL9	408.321	-1.05568	0.137101	-7.7	1.36068e-14	2.44783e-13
CABP7	5.5809	1.10561	0.143589	7.69985	1.36226e-14	2.44818e-13
KCTD7	287.152	0.503314	0.0653825	7.69798	1.3823e-14	2.48166e-13
KCNMB3	55.727	1.0021	0.130205	7.69631	1.4005e-14	2.51004e-13
PPP1R14C	9.72939	2.12249	0.275781	7.69627	1.40094e-14	2.51004e-13
DR1	1569.5	0.358669	0.0466274	7.69224	1.44576e-14	2.58247e-13
TMEM44	252.895	0.657539	0.085478	7.69249	1.44296e-14	2.58247e-13
RNF152	1461.94	-0.802525	0.104328	-7.69232	1.44485e-14	2.58247e-13
ZG16B	80.7249	1.95782	0.25457	7.6907	1.46334e-14	2.61122e-13
ANKRD27	817.76	0.548716	0.0713541	7.69005	1.47083e-14	2.62193e-13
SAT1	14533.3	-0.652198	0.0848309	-7.68821	1.49206e-14	2.6571e-13
GJB3	38.3341	1.97215	0.256681	7.68327	1.55075e-14	2.75883e-13
ECM2	1244.73	-1.03121	0.134223	-7.68277	1.55683e-14	2.76408e-13
DZIP1L	62.8127	1.17087	0.1524	7.68288	1.55551e-14	2.76408e-13
CSNK1D	4012.06	0.320651	0.0417635	7.67777	1.61878e-14	2.87117e-13
SMARCC1	2727.27	0.400071	0.052119	7.67611	1.63993e-14	2.90576e-13
TRAF5	322.009	0.769147	0.100202	7.67597	1.64172e-14	2.90603e-13
BCAS4	212.216	0.990253	0.129041	7.67397	1.66753e-14	2.94515e-13
TRIM28	8649.94	0.526901	0.0686617	7.67387	1.66883e-14	2.94515e-13
DKC1	1811.37	0.441152	0.0574857	7.67413	1.66549e-14	2.94515e-13
CBX3	4447.29	0.346541	0.0451778	7.67061	1.71185e-14	3.01805e-13
FSD1L	94.8008	0.706038	0.0920592	7.6694	1.72808e-14	3.04362e-13
ADGRF4	5.53615	3.06181	0.399353	7.66692	1.76172e-14	3.0967e-13
FAM83B	9.29376	3.13661	0.409104	7.66704	1.76017e-14	3.0967e-13
MT-ATP6	200903	-0.686979	0.0896102	-7.6663	1.77024e-14	3.10858e-13
NIT2	3696.31	-0.475736	0.0620749	-7.6639	1.80365e-14	3.16409e-13
TPMT	2869.08	-0.534767	0.0697821	-7.66339	1.81092e-14	3.17369e-13
DLC1	1464.94	-0.67832	0.0885225	-7.66268	1.82086e-14	3.18794e-13
IQGAP3	803.597	0.97477	0.127248	7.66038	1.85388e-14	3.24254e-13
ADRB1	24.1745	-1.51621	0.198031	-7.6564	1.91216e-14	3.34117e-13
LMO2	451.797	-0.641758	0.083822	-7.6562	1.91514e-14	3.34306e-13
AC093512.2	8.90255	0.989634	0.129284	7.65475	1.93694e-14	3.37777e-13
AKR7A3	3393.28	-1.35249	0.176736	-7.6526	1.96957e-14	3.4313e-13
INTS8	845.716	0.502152	0.0656361	7.65055	2.00122e-14	3.48298e-13
ZNF26	375.921	0.473216	0.0618626	7.64947	2.01813e-14	3.50897e-13
NCAPH2	2034	0.520239	0.0680123	7.6492	2.02236e-14	3.51286e-13
EVC2	99.5639	1.42817	0.186714	7.64899	2.02565e-14	3.51512e-13
PROSER3	140.575	0.62168	0.0812904	7.64765	2.04691e-14	3.54852e-13
CTNNA3	63.3487	-1.60339	0.209672	-7.64712	2.05535e-14	3.55965e-13
PDSS2	1138.71	-0.487453	0.0637534	-7.64592	2.07459e-14	3.58945e-13
DVL2	897.808	0.49148	0.0642931	7.64436	2.09994e-14	3.62975e-13
SAR1B	6960.31	-0.599881	0.0784997	-7.64182	2.14166e-14	3.69825e-13
B3GNT4	14.464	1.39879	0.183154	7.63723	2.2195e-14	3.8289e-13
WDR54	201.818	0.878133	0.114996	7.63622	2.23689e-14	3.85514e-13
OTX1	62.7536	1.37966	0.180683	7.63582	2.24382e-14	3.86331e-13
KDM1A	1721.23	0.410985	0.0538328	7.63448	2.26739e-14	3.90009e-13
SLC37A4	5494.62	-0.661316	0.0866293	-7.63385	2.27836e-14	3.91515e-13
VAV3	236.889	1.13905	0.149216	7.63352	2.28433e-14	3.92158e-13
CYB5RL	185.024	0.631395	0.0827733	7.62801	2.38411e-14	4.08889e-13
OCIAD1	5452.83	-0.357658	0.0469014	-7.62575	2.42614e-14	4.15694e-13
HTR2B	77.8105	-1.64894	0.216334	-7.62219	2.49406e-14	4.26918e-13
EZHIP	6.5472	3.64562	0.478384	7.6207	2.52308e-14	4.31467e-13
MYEF2	114.856	1.68378	0.220975	7.6198	2.54071e-14	4.34061e-13
EPHA6	6.49696	3.0946	0.406292	7.6167	2.60235e-14	4.44161e-13
WIPF2	1484.8	0.346722	0.0455251	7.61605	2.61551e-14	4.45976e-13
ERICH4	3.44207	2.28219	0.2997	7.6149	2.63889e-14	4.49528e-13
PRDM4	594.323	0.353093	0.0463878	7.61175	2.70413e-14	4.60198e-13
SBDS	2914.24	-0.389832	0.0512339	-7.60886	2.76518e-14	4.69681e-13
DVL3	2836.44	0.372587	0.0489668	7.60898	2.76259e-14	4.69681e-13
ECHDC2	8488.42	-0.754277	0.0991427	-7.60799	2.78388e-14	4.72403e-13
DNAJC25	875.154	-0.641057	0.0842666	-7.60749	2.79475e-14	4.73792e-13
MAIP1	1048.89	-0.407312	0.0535465	-7.60669	2.81203e-14	4.76264e-13
STARD6	1.23039	2.09137	0.274947	7.60646	2.81697e-14	4.76643e-13
VWDE	8.91182	2.49992	0.328713	7.60518	2.84512e-14	4.80945e-13
RGCC	557.387	-0.715303	0.09411	-7.60072	2.94498e-14	4.97349e-13
AIFM1	5886.76	-0.560162	0.0737089	-7.59965	2.96926e-14	5.00971e-13
DKK1	637.137	2.49135	0.327832	7.59949	2.97306e-14	5.01132e-13
TUBE1	471.793	-0.729274	0.0960195	-7.59506	3.07647e-14	5.18067e-13
CHP1	9595.58	-0.519176	0.0683669	-7.59397	3.10247e-14	5.21949e-13
ZNF239	68.8544	1.36033	0.179167	7.59255	3.13666e-14	5.27198e-13
PNPLA7	499.993	-0.822721	0.108362	-7.59233	3.14191e-14	5.27579e-13
PCSK1	40.0141	-2.08183	0.27422	-7.59182	3.15438e-14	5.29168e-13
MMP9	592.69	1.55369	0.204698	7.59019	3.19434e-14	5.34896e-13
RHPN1	343.809	0.995645	0.131175	7.59018	3.19459e-14	5.34896e-13
LRRIQ1	4.1267	2.7331	0.360185	7.58805	3.24754e-14	5.43247e-13
CTSO	2725.48	-0.712391	0.0939277	-7.58446	3.33887e-14	5.57996e-13
HSDL2	6241.88	-0.624638	0.0825038	-7.57103	3.70281e-14	6.18232e-13
FYN	968.244	-0.678393	0.089632	-7.56865	3.77108e-14	6.28667e-13
DCXR	32900	-1.1649	0.153913	-7.56861	3.77243e-14	6.28667e-13
HNRNPL	3844.09	0.253862	0.033555	7.56555	3.86213e-14	6.43009e-13
SEC62	5867.69	-0.382297	0.0505361	-7.56482	3.88394e-14	6.4603e-13
PDLIM2	571.53	-0.61614	0.0814728	-7.56252	3.95339e-14	6.56962e-13
DLX4	15.2805	1.84955	0.244727	7.55763	4.10483e-14	6.81487e-13
SF3B4	3616.53	0.467241	0.0618267	7.55727	4.11605e-14	6.82707e-13
SLC25A47	5647.63	-1.85431	0.24543	-7.55536	4.17711e-14	6.92184e-13
WDR4	412.804	0.584572	0.0773921	7.55338	4.24104e-14	7.0212e-13
RRM1	1626.75	0.473765	0.0627487	7.5502	4.34578e-14	7.18784e-13
PDZD7	18.6986	1.01082	0.133885	7.54991	4.35566e-14	7.19745e-13
SUPT16H	2810.59	0.335836	0.0444905	7.54849	4.40345e-14	7.2696e-13
HMGCL	7320.46	-0.704343	0.0933483	-7.54532	4.51183e-14	7.44157e-13
MSH5-SAPCD1	13.525	1.05928	0.140407	7.54435	4.54562e-14	7.4903e-13
RCC1	1223.27	0.538956	0.0714477	7.54336	4.5802e-14	7.54024e-13
SVEP1	287.788	-1.47517	0.195618	-7.54105	4.66211e-14	7.66793e-13
LRP12	199.149	1.04758	0.138932	7.54021	4.6923e-14	7.71041e-13
ARPC1B	27.1767	0.692522	0.0918466	7.53999	4.70021e-14	7.71622e-13
HGD	18794.4	-0.987809	0.131113	-7.53405	4.91904e-14	8.06796e-13
DENR	1978.71	0.309076	0.0410299	7.53294	4.96089e-14	8.12904e-13
NDRG2	8297.96	-0.713546	0.0947282	-7.53256	4.97547e-14	8.14537e-13
TNFRSF11A	142.849	1.06779	0.141795	7.53057	5.05201e-14	8.26301e-13
ACSM2A	10010.4	-1.20169	0.159585	-7.53012	5.0693e-14	8.28362e-13
KLC3	28.5235	1.99902	0.265539	7.52817	5.14556e-14	8.40045e-13
MMADHC	2935.43	-0.36844	0.0489537	-7.52629	5.22007e-14	8.51421e-13
NCAPD3	567.635	0.50048	0.0665006	7.52595	5.23386e-14	8.52882e-13
APOC3	193582	-1.18242	0.157139	-7.52469	5.28436e-14	8.60317e-13
UBASH3B	158.664	1.04429	0.138838	7.52163	5.40983e-14	8.79932e-13
KCNK2	18.9516	3.11008	0.413499	7.52137	5.42062e-14	8.80875e-13
PPT1	2568.53	0.522214	0.0694332	7.52109	5.43222e-14	8.81948e-13
ZNF765	207.342	0.494425	0.0657614	7.51847	5.54198e-14	8.98943e-13
PANK1	2082.07	-0.715273	0.0951392	-7.51817	5.55468e-14	9.00175e-13
MCRS1	1882.69	0.356702	0.0474676	7.51465	5.70645e-14	9.23921e-13
PLAC1	2.80872	2.35318	0.313174	7.51399	5.73526e-14	9.27735e-13
SIRT3	1275.41	-0.405924	0.0540295	-7.51299	5.77908e-14	9.33966e-13
HSD17B6	20464	-1.15234	0.153395	-7.51222	5.81339e-14	9.38653e-13
HAGH	8261.47	-0.741074	0.0986607	-7.51134	5.8524e-14	9.44088e-13
ANKRD18B	8.23162	2.21354	0.294754	7.50979	5.92234e-14	9.54497e-13
PHYKPL	1740.18	-0.503408	0.0670378	-7.50931	5.9438e-14	9.57081e-13
ABI2	813.114	0.500375	0.0666398	7.50865	5.97381e-14	9.61037e-13
REN	121.556	-1.72129	0.22926	-7.50806	6.00095e-14	9.64523e-13
RASGEF1A	87.3767	1.71156	0.227969	7.50787	6.00969e-14	9.65051e-13
CCDC74B	8.98458	1.65107	0.219938	7.50697	6.05102e-14	9.70804e-13
DEPDC7	1161.68	-0.895931	0.119353	-7.50655	6.07069e-14	9.73074e-13
DHTKD1	6938.07	-0.736667	0.0981647	-7.5044	6.17095e-14	9.88248e-13
PASK	252.103	0.612302	0.0815986	7.50383	6.19791e-14	9.91666e-13
UBAP2L	4902.24	0.406193	0.0541344	7.50342	6.2174e-14	9.93883e-13
IGSF1	400.868	1.73099	0.230714	7.50277	6.24823e-14	9.97907e-13
UNC13D	416.725	1.03725	0.138338	7.49796	6.48211e-14	1.03432e-12
ZNF300	118.477	1.15296	0.15395	7.48922	6.92851e-14	1.10456e-12
BHMG1	1.57653	1.99276	0.266138	7.48769	7.00959e-14	1.11647e-12
TPD52L2	3427.03	0.414518	0.0553802	7.48494	7.15785e-14	1.13906e-12
DDX55	553.035	0.380516	0.0508395	7.48465	7.17389e-14	1.14058e-12
SORD	8304.51	-0.911384	0.121836	-7.48041	7.40894e-14	1.17689e-12
RWDD2B	781.452	-0.479166	0.0640814	-7.47746	7.57733e-14	1.20256e-12
GJA4	655.891	-0.758795	0.101507	-7.47531	7.70215e-14	1.22127e-12
CERS5	862.833	0.394469	0.0527712	7.47509	7.71522e-14	1.22225e-12
PRELID3A	24.0668	1.17174	0.156768	7.47438	7.75713e-14	1.22778e-12
IL12A	9.21005	1.19173	0.159454	7.47385	7.78794e-14	1.23156e-12
REXO5	235.804	0.775141	0.103719	7.47347	7.81049e-14	1.23402e-12
SIAE	1905.76	-0.772154	0.103383	-7.46884	8.09073e-14	1.27715e-12
ZNF714	70.2829	1.1983	0.160457	7.46802	8.14103e-14	1.28394e-12
XPO5	1591.47	0.456682	0.0611744	7.46524	8.31464e-14	1.31015e-12
SRD5A1	2297.67	-0.868806	0.116402	-7.46384	8.40388e-14	1.32303e-12
TMEM51	326.02	1.04392	0.139874	7.46329	8.43886e-14	1.32735e-12
MACROH2A1	3701.31	0.391062	0.0524237	7.45964	8.67614e-14	1.36346e-12
NUDT1	510.492	0.823084	0.11038	7.45681	8.86423e-14	1.39178e-12
SH3BP1	138.486	1.05955	0.142161	7.4532	9.11016e-14	1.42912e-12
SOCS2	796.322	-1.05952	0.142169	-7.45253	9.15669e-14	1.43514e-12
ISG20L2	1578.22	0.362839	0.0486968	7.45099	9.26445e-14	1.45075e-12
RNPS1	3004.08	0.339019	0.0455089	7.44952	9.36801e-14	1.46566e-12
SPDEF	32.4806	2.03336	0.272989	7.4485	9.44056e-14	1.4757e-12
ZNF215	25.4378	1.49163	0.200282	7.44765	9.50166e-14	1.48394e-12
ISL2	11.9561	1.86986	0.251077	7.44736	9.52242e-14	1.48587e-12
TCF24	2.47009	2.98045	0.400216	7.4471	9.54116e-14	1.48748e-12
CSTF2	452.832	0.471539	0.0633408	7.44448	9.73293e-14	1.51603e-12
FXYD6	154.051	-0.773561	0.103921	-7.44374	9.78722e-14	1.52315e-12
KLC2	539.481	0.540858	0.0726852	7.4411	9.98534e-14	1.55261e-12
ZNF860	6.91611	1.69589	0.227986	7.43858	1.01777e-13	1.58113e-12
PITX2	12.3997	3.03721	0.408407	7.43672	1.03217e-13	1.60208e-12
LIF	294.203	1.49978	0.201709	7.43536	1.04284e-13	1.61722e-12
FAM160B1	1293.52	-0.419238	0.0564132	-7.43155	1.07329e-13	1.66298e-12
ADH1C	22653.3	-1.54782	0.208352	-7.42884	1.09556e-13	1.696e-12
RDM1	41.0756	1.11475	0.150135	7.42499	1.12786e-13	1.74447e-12
PCDH12	734.243	-0.600417	0.0808871	-7.4229	1.14579e-13	1.77066e-12
ABAT	12661.1	-0.943364	0.127096	-7.42243	1.14993e-13	1.77549e-12
KIF22	964.01	0.544426	0.0733692	7.42036	1.16806e-13	1.80162e-12
LARP4	3304.15	-0.411731	0.0554874	-7.42026	1.16889e-13	1.80162e-12
TUBD1	249.826	0.42707	0.0575558	7.4201	1.1703e-13	1.80222e-12
MTMR2	504.023	0.564224	0.0760596	7.41819	1.18735e-13	1.82688e-12
BCL9	917.636	0.668578	0.0901447	7.41672	1.20053e-13	1.84555e-12
PLA2G7	340.459	1.13677	0.15329	7.41581	1.20882e-13	1.85668e-12
FBXO45	678.86	0.357	0.0481485	7.41456	1.22027e-13	1.87264e-12
MT-CO3	439349	-0.640389	0.0864354	-7.40887	1.27377e-13	1.95305e-12
ATP13A2	789.771	0.565865	0.0763822	7.40833	1.27896e-13	1.9593e-12
FAM240C	16.1874	-2.28671	0.308708	-7.40735	1.28849e-13	1.97218e-12
METTL7A	25291.2	-0.684146	0.0923762	-7.40608	1.30085e-13	1.98937e-12
TMEM65	804.808	0.705246	0.0952283	7.40584	1.30323e-13	1.99129e-12
IL6ST	9052.31	-0.489615	0.0661152	-7.40549	1.30666e-13	1.9948e-12
ADGRL4	624.802	-0.695798	0.0939612	-7.40516	1.30991e-13	1.99804e-12
MGST2	5303.38	-0.628076	0.085045	-7.38522	1.52204e-13	2.31845e-12
MMUT	5187.35	-0.655512	0.0887606	-7.38517	1.5226e-13	2.31845e-12
ZNF730	6.13535	1.92492	0.26066	7.38479	1.52691e-13	2.323e-12
RNASE4	304.132	-0.998359	0.135221	-7.38316	1.54578e-13	2.34969e-12
ARNT2	205.703	1.58451	0.21481	7.37633	1.62711e-13	2.47119e-12
SEMA6A	709.437	1.27904	0.173413	7.37568	1.63502e-13	2.48108e-12
AKTIP	779.337	-0.556174	0.0754104	-7.3753	1.63975e-13	2.48611e-12
COL25A1	17.3657	-1.49411	0.202597	-7.37479	1.64605e-13	2.49352e-12
HOXA6	1.90959	2.44764	0.331903	7.37455	1.64904e-13	2.49591e-12
MRPL32	1734.62	-0.357055	0.04842	-7.37412	1.65433e-13	2.50177e-12
GPM6A	64.2065	-1.56634	0.212606	-7.36733	1.74081e-13	2.63029e-12
MACIR	166.512	1.19904	0.162765	7.36666	1.74953e-13	2.6412e-12
CAVIN2	818.928	-1.01572	0.1379	-7.36565	1.76281e-13	2.65898e-12
NDOR1	388.465	0.469605	0.0637628	7.36487	1.77319e-13	2.67235e-12
ZNF695	7.65869	2.1268	0.288844	7.36314	1.79633e-13	2.70492e-12
RHEBL1	37.3464	0.671991	0.0912803	7.36184	1.81392e-13	2.72908e-12
UCHL1	239.201	1.80237	0.244851	7.3611	1.82397e-13	2.74186e-12
CDH24	154.388	0.781052	0.106113	7.36058	1.83113e-13	2.75028e-12
POLE2	213.767	0.772109	0.104911	7.35966	1.84373e-13	2.76685e-12
FAM189B	1394.15	0.515316	0.0700286	7.35866	1.85771e-13	2.78546e-12
RBM12	1421.95	0.292276	0.039728	7.35693	1.8819e-13	2.81933e-12
HSF2BP	17.5412	0.842201	0.114486	7.35639	1.88956e-13	2.82841e-12
SLC10A1	7211.84	-1.5824	0.215109	-7.35626	1.89129e-13	2.8286e-12
HIGD1A	3347.83	-0.63179	0.0858868	-7.35608	1.89386e-13	2.83004e-12
RBBP8NL	7.45639	2.94008	0.399728	7.3552	1.90643e-13	2.84642e-12
DYSF	2182.64	-0.688579	0.0936487	-7.35279	1.94116e-13	2.89551e-12
RGS20	8.87491	1.51019	0.205393	7.35269	1.94259e-13	2.89551e-12
ESD	4307.27	-0.47264	0.0643114	-7.34924	1.99337e-13	2.96869e-12
IMMP2L	870.506	-0.632669	0.0860932	-7.34866	2.00207e-13	2.97914e-12
CKAP2	515.274	0.633018	0.0861437	7.3484	2.00596e-13	2.98241e-12
MASP1	5123.54	-0.838809	0.114266	-7.34083	2.12269e-13	3.1533e-12
CDKN2D	189.19	0.57156	0.0778633	7.34056	2.12696e-13	3.15699e-12
ASPHD2	34.4217	0.883941	0.120422	7.34038	2.12994e-13	3.15875e-12
FRMD5	3.36925	1.68751	0.230181	7.33123	2.28044e-13	3.37702e-12
HPR	16936.2	-1.30242	0.177655	-7.3312	2.28094e-13	3.37702e-12
SCP2	18680.2	-0.803653	0.10963	-7.33062	2.29089e-13	3.3889e-12
TUBA1C	1105.25	0.654283	0.0892567	7.33036	2.29541e-13	3.39274e-12
NAT9	1304.17	0.525359	0.0716837	7.32885	2.32136e-13	3.42823e-12
STX3	781.556	0.706024	0.0963472	7.32791	2.33762e-13	3.44936e-12
ZMYM1	248.054	0.452183	0.0617079	7.3278	2.33965e-13	3.44947e-12
KANK3	200.271	-0.712079	0.0971828	-7.32721	2.34986e-13	3.46164e-12
SLC38A5	93.0244	1.31275	0.179284	7.32219	2.43965e-13	3.59091e-12
SELENBP1	12373.2	-0.876533	0.119716	-7.32179	2.44694e-13	3.59863e-12
PACSIN1	107.04	1.5241	0.208185	7.32086	2.46384e-13	3.62047e-12
IL20RA	57.8874	2.69148	0.367704	7.31969	2.48538e-13	3.64908e-12
SNRPD1	1519.1	0.55214	0.0754521	7.31776	2.52153e-13	3.69908e-12
NT5DC1	1400.17	-0.55715	0.0761707	-7.31448	2.58372e-13	3.78717e-12
BCKDHB	1344.68	-0.728929	0.0996796	-7.31272	2.61797e-13	3.83419e-12
CIB2	102.2	1.1541	0.157851	7.31131	2.64546e-13	3.87124e-12
BMPER	28.712	-1.58848	0.217288	-7.31049	2.66167e-13	3.89173e-12
ILF2	5799.62	0.392392	0.0536853	7.30911	2.68919e-13	3.92871e-12
PLEKHG2	668.581	0.625292	0.0855941	7.30532	2.76607e-13	4.03768e-12
FHDC1	65.6121	1.19521	0.163627	7.30447	2.78355e-13	4.05984e-12
UTP20	705.357	0.405737	0.0555652	7.302	2.83525e-13	4.12843e-12
RAB25	73.3273	2.43593	0.333598	7.30201	2.83504e-13	4.12843e-12
HID1	706.848	1.08161	0.14817	7.2998	2.88187e-13	4.19284e-12
AGXT2	1962.7	-1.20121	0.164566	-7.29922	2.89434e-13	4.20752e-12
ATAT1	319.331	0.544822	0.0746573	7.29764	2.92863e-13	4.25387e-12
SMYD5	1077.71	0.432489	0.0592693	7.29703	2.94199e-13	4.26976e-12
LPA	1206.42	-1.30456	0.178829	-7.29504	2.9858e-13	4.32978e-12
ATP6V0A4	1.59312	2.07333	0.284298	7.29283	3.0351e-13	4.39765e-12
KISS1R	13.8699	2.52872	0.346821	7.29114	3.07348e-13	4.44962e-12
MT1F	1183.3	-1.75169	0.240392	-7.28683	3.17342e-13	4.59053e-12
CCDC136	18.0166	1.1857	0.162749	7.28543	3.20646e-13	4.63454e-12
MPZL1	3070.42	0.500832	0.0687485	7.28499	3.21693e-13	4.64586e-12
C1QL4	17.9054	1.86941	0.256645	7.28406	3.23918e-13	4.67417e-12
LUC7L3	2640.61	0.341807	0.0469284	7.28359	3.25041e-13	4.68593e-12
PPP1R32	94.1842	-0.771098	0.105869	-7.2835	3.25264e-13	4.68593e-12
CCDC138	143.768	0.625019	0.0858152	7.28331	3.25723e-13	4.68872e-12
CENPQ	197.762	0.598217	0.0821568	7.2814	3.30377e-13	4.75182e-12
PCK2	20154.9	-0.914694	0.125623	-7.28125	3.30751e-13	4.75333e-12
FMN2	6.03019	2.53253	0.347824	7.28107	3.31193e-13	4.75581e-12
PRCP	3766.64	-0.528327	0.0725817	-7.27907	3.36124e-13	4.82269e-12
C1orf158	2.59156	2.83193	0.389079	7.27854	3.37459e-13	4.83792e-12
CT55	3.48633	3.98009	0.546844	7.27829	3.38087e-13	4.84299e-12
IFT80	220.612	0.645454	0.0887275	7.27457	3.4752e-13	4.97407e-12
ACAA2	11873.8	-0.7874	0.108263	-7.27301	3.51562e-13	5.02785e-12
FLVCR1	676.108	0.660725	0.0908518	7.27255	3.52752e-13	5.04079e-12
SFXN1	4210.35	-0.530678	0.0729858	-7.27098	3.56887e-13	5.09575e-12
HOMER3	225.23	0.902813	0.124183	7.27004	3.59374e-13	5.12711e-12
AVPR2	14.0038	-1.18092	0.162443	-7.26972	3.60234e-13	5.13522e-12
BRIP1	226.668	0.817648	0.112475	7.26961	3.60535e-13	5.13537e-12
VPS72	1858.26	0.455283	0.0626622	7.26567	3.71196e-13	5.28296e-12
RNFT2	91.3178	1.04617	0.144079	7.26109	3.83972e-13	5.46039e-12
RFXAP	74.1524	0.529324	0.072931	7.25788	3.93191e-13	5.58698e-12
FBLN2	1070.79	-1.36636	0.188295	-7.25646	3.97347e-13	5.6415e-12
FAM163B	89.6096	-1.91378	0.263747	-7.2561	3.98402e-13	5.65193e-12
MIA3	5684.75	-0.546807	0.0753796	-7.25405	4.0449e-13	5.73369e-12
ATXN7L3	1923.96	0.397086	0.0547488	7.25287	4.0803e-13	5.77922e-12
SIRT5	1475.07	-0.528948	0.072942	-7.25163	4.11798e-13	5.82791e-12
EPM2A	238.944	-0.536119	0.0739726	-7.24753	4.24428e-13	5.99704e-12
ZGRF1	100.722	0.640067	0.0883151	7.24754	4.24405e-13	5.99704e-12
CEP78	529.241	0.500775	0.0691006	7.24705	4.25946e-13	6.01367e-12
ADGRF5	868.063	-0.671478	0.0926955	-7.24391	4.35927e-13	6.14324e-12
TRMT6	620.966	0.387369	0.0534751	7.24391	4.3593e-13	6.14324e-12
SLC25A15	4804.87	-0.967404	0.133549	-7.24384	4.36167e-13	6.14324e-12
RAD51C	505.551	0.476677	0.0658171	7.24245	4.40654e-13	6.20149e-12
HERPUD1	5752.33	-0.520717	0.0719026	-7.24197	4.42216e-13	6.21851e-12
PUS3	893.132	-0.435481	0.0601359	-7.2416	4.43406e-13	6.23028e-12
SLC13A5	10071.1	-1.29976	0.179491	-7.24137	4.4416e-13	6.23591e-12
TK2	1126.01	-0.468716	0.0647306	-7.24103	4.45298e-13	6.24692e-12
SMIM14	8559.94	-0.633153	0.0874504	-7.24015	4.48199e-13	6.28262e-12
FAM171A2	62.8333	1.10273	0.152358	7.23777	4.56117e-13	6.38854e-12
DUOX2	457.571	2.19139	0.302817	7.23669	4.59752e-13	6.43434e-12
PTBP1	8999.11	0.241999	0.0334451	7.23571	4.63099e-13	6.47605e-12
FBF1	121.632	0.662805	0.0916039	7.23555	4.63644e-13	6.47854e-12
PRRC2A	6990.08	0.420572	0.0581351	7.23439	4.67625e-13	6.52899e-12
TBC1D31	277.863	0.498347	0.0688935	7.23358	4.70418e-13	6.5628e-12
CDKN2C	833.184	0.811592	0.11223	7.23154	4.77564e-13	6.65723e-12
KHDRBS1	4076.37	0.253767	0.0350928	7.23133	4.78296e-13	6.66217e-12
MZT1	384.838	0.454788	0.0628936	7.23107	4.79208e-13	6.66961e-12
SCN4A	91.295	-0.937912	0.129729	-7.22976	4.83832e-13	6.72865e-12
ZNF280A	1.84314	3.20032	0.442702	7.22907	4.86307e-13	6.75776e-12
HPDL	22.1858	1.30207	0.180193	7.22599	4.97479e-13	6.90756e-12
PROSER1	578.482	0.45942	0.0635819	7.22564	4.98762e-13	6.91993e-12
KCNQ4	32.4152	1.11161	0.153859	7.22488	5.01561e-13	6.9533e-12
PHF21A	772.807	0.437045	0.0604951	7.22447	5.03072e-13	6.96655e-12
ETFBKMT	244.9	-0.544464	0.0753645	-7.2244	5.03307e-13	6.96655e-12
FOLR1	65.0714	2.00062	0.27704	7.22144	5.14418e-13	7.11477e-12
CEP19	50.4484	0.650819	0.0901484	7.21942	5.22113e-13	7.21554e-12
PGRMC2	4844.8	-0.420663	0.0582862	-7.2172	5.30671e-13	7.32808e-12
INAVA	311.257	1.64828	0.228399	7.21668	5.32731e-13	7.35077e-12
PACC1	202.549	0.479489	0.0664509	7.2157	5.36579e-13	7.39808e-12
EPHX2	5562.28	-0.843615	0.116928	-7.2148	5.40142e-13	7.44139e-12
CLSTN1	2297.56	0.748903	0.103817	7.21369	5.44545e-13	7.4962e-12
TLCD3A	220.631	0.826597	0.114619	7.21171	5.52555e-13	7.60054e-12
SUOX	2225.08	-0.510844	0.0708394	-7.2113	5.542e-13	7.61723e-12
ZNF681	74.9799	1.18996	0.165017	7.21114	5.54873e-13	7.62054e-12
RNF130	4434.16	-0.450027	0.0624118	-7.2106	5.57055e-13	7.63862e-12
FOXK2	1474.97	0.435265	0.0603645	7.21061	5.57019e-13	7.63862e-12
ISM2	4.66911	2.92961	0.40644	7.20798	5.67861e-13	7.78076e-12
FAM222B	942.333	0.413299	0.0573403	7.20783	5.68497e-13	7.78343e-12
PTPRN	4.57085	1.55501	0.215744	7.20765	5.69239e-13	7.78754e-12
PEX13	1470.23	-0.316797	0.0439537	-7.20751	5.69851e-13	7.78988e-12
FAM185A	216.474	-0.405794	0.0563123	-7.20612	5.75671e-13	7.86334e-12
KDR	1270.91	-0.799266	0.110959	-7.20328	5.87831e-13	8.02323e-12
EPO	168.948	2.15523	0.299357	7.19954	6.0416e-13	8.23973e-12
ADH4	31174.1	-1.58655	0.220456	-7.1967	6.16886e-13	8.4068e-12
GVQW3	89.9519	0.668652	0.0929693	7.19218	6.37663e-13	8.68323e-12
MYADML2	1.98634	1.79654	0.249828	7.1911	6.42702e-13	8.74511e-12
INMT	412.808	-1.29274	0.180102	-7.17783	7.08271e-13	9.62987e-12
COL11A2	60.2147	1.25425	0.174779	7.17624	7.16554e-13	9.73499e-12
ECI2	5146.64	-0.646505	0.0901283	-7.17316	7.32844e-13	9.94864e-12
FAM149A	732.782	-0.773929	0.107915	-7.17166	7.40911e-13	1.00441e-11
HMGCS2	58671.6	-0.982184	0.136955	-7.17159	7.41295e-13	1.00441e-11
ZNF888	149.062	1.16801	0.162868	7.17154	7.41585e-13	1.00441e-11
MROH2A	350.962	-2.03894	0.284447	-7.16808	7.60577e-13	1.02935e-11
CPSF4L	4.99664	1.44957	0.202236	7.16772	7.62557e-13	1.03123e-11
MAST2	1358.52	0.460125	0.0642127	7.16563	7.74274e-13	1.04628e-11
TMEM61	8.3467	1.81968	0.253976	7.16476	7.79208e-13	1.05214e-11
ZNF74	362.587	0.447335	0.062438	7.16447	7.80885e-13	1.0536e-11
MRPL16	2155.33	-0.35441	0.0494821	-7.16239	7.92846e-13	1.06892e-11
COPS7B	1079.5	0.346186	0.0483484	7.16023	8.054e-13	1.08419e-11
ZNF519	48.119	0.838995	0.117173	7.1603	8.04994e-13	1.08419e-11
CYP2C8	14113.5	-1.38195	0.193016	-7.15976	8.08191e-13	1.08712e-11
KCTD21	917.172	-0.459403	0.064206	-7.15514	8.35848e-13	1.12346e-11
JSRP1	32.0882	1.46164	0.204316	7.15383	8.43907e-13	1.13343e-11
ANAPC7	1413.59	0.378544	0.0529345	7.15118	8.60327e-13	1.1546e-11
GNPDA1	1261	0.533834	0.0746753	7.14874	8.75802e-13	1.17393e-11
CHD5	4.22227	1.58614	0.221879	7.1487	8.76058e-13	1.17393e-11
AP4M1	354.411	0.465694	0.0651558	7.1474	8.84373e-13	1.18417e-11
B3GALT2	32.4562	1.54147	0.215687	7.14677	8.88437e-13	1.18871e-11
KCNH3	43.7369	1.56127	0.218531	7.14436	9.04154e-13	1.20883e-11
GAL3ST1	778.906	1.59647	0.223471	7.14396	9.06779e-13	1.21142e-11
UGT1A8	3.67755	3.46781	0.485494	7.14286	9.14071e-13	1.22024e-11
L3MBTL1	52.4329	0.706287	0.098884	7.14258	9.15929e-13	1.22179e-11
SERINC1	7192.74	-0.469521	0.0657401	-7.14209	9.19237e-13	1.22528e-11
ADRA1B	262.022	-1.06908	0.149724	-7.14037	9.30806e-13	1.23976e-11
STARD5	82.3586	-0.878369	0.12302	-7.14004	9.33008e-13	1.24176e-11
METTL6	426.682	0.320587	0.0449017	7.13975	9.35039e-13	1.24352e-11
ST6GALNAC5	16.9122	1.7727	0.248327	7.13857	9.43051e-13	1.25135e-11
LRRC1	402.624	1.09591	0.153518	7.13863	9.42638e-13	1.25135e-11
RSKR	63.9158	0.631303	0.0884355	7.13857	9.43043e-13	1.25135e-11
SUPT3H	165.56	0.650598	0.0911601	7.13688	9.54762e-13	1.26594e-11
NUP93	850.765	0.424617	0.0595138	7.13476	9.69545e-13	1.28457e-11
CREG2	12.2421	1.27365	0.178516	7.13462	9.70534e-13	1.28492e-11
SH2D5	12.0315	1.56138	0.218934	7.13172	9.91221e-13	1.31132e-11
CDK5R1	93.7775	0.729783	0.102342	7.13083	9.97638e-13	1.31882e-11
ADNP	2747.9	0.330059	0.0462918	7.12997	1.0039e-12	1.32611e-11
KCNJ8	1706.06	-0.993435	0.139362	-7.12843	1.01519e-12	1.34002e-11
MT-ND4	601687	-0.635355	0.0891682	-7.12535	1.03814e-12	1.36928e-11
BMF	618.83	0.969657	0.136092	7.12501	1.04074e-12	1.3717e-11
PPM1G	4387.88	0.356035	0.0499851	7.12282	1.0574e-12	1.39261e-11
CDK19	648.584	0.55745	0.0782986	7.11953	1.08294e-12	1.42518e-11
FMN1	86.0122	1.1825	0.166133	7.11781	1.09654e-12	1.44201e-11
CYP39A1	746.928	-1.48938	0.209262	-7.11729	1.10071e-12	1.44641e-11
ZNF195	513.4	0.389723	0.0547653	7.11624	1.10912e-12	1.45637e-11
JAM2	259.415	-0.86813	0.122013	-7.11509	1.11842e-12	1.4675e-11
CD34	2125.49	-0.60302	0.0847615	-7.11432	1.12464e-12	1.47456e-11
UBXN11	662.185	0.631296	0.0887763	7.11108	1.15136e-12	1.50847e-11
CD8B2	3.47646	2.31315	0.325297	7.11088	1.15303e-12	1.50954e-11
ARMC9	175.758	0.740103	0.104084	7.11061	1.15535e-12	1.51146e-11
RBM28	834.894	0.3096	0.0435437	7.1101	1.15955e-12	1.51379e-11
CD7	401.098	1.22396	0.172141	7.11022	1.1586e-12	1.51379e-11
GSTK1	13659.4	-0.533003	0.0749643	-7.11009	1.15971e-12	1.51379e-11
PRPF3	1564.33	0.445904	0.0627471	7.10636	1.19139e-12	1.55286e-11
EDEM1	3298.88	-0.49138	0.0691455	-7.10646	1.19055e-12	1.55286e-11
AZGP1	40632.5	-1.05381	0.148354	-7.10337	1.21755e-12	1.58578e-11
NIPSNAP3A	946.92	-0.532961	0.0750672	-7.09979	1.2495e-12	1.62499e-11
ACAD8	1156.81	-0.419371	0.0590674	-7.09987	1.24875e-12	1.62499e-11
USP21	721.799	0.403971	0.0569026	7.09933	1.25361e-12	1.62914e-11
SLC30A8	2.86585	2.55771	0.3604	7.09687	1.27616e-12	1.65722e-11
ZFYVE1	960.499	-0.381262	0.0537304	-7.09583	1.28581e-12	1.66853e-11
PKIA	34.8942	1.55929	0.219804	7.09402	1.30269e-12	1.68918e-11
C11orf80	204.796	0.72599	0.102349	7.09329	1.30959e-12	1.69689e-11
CYB5A	20654.7	-0.716606	0.10103	-7.09299	1.31249e-12	1.6994e-11
RDH16	8370.84	-1.36341	0.192237	-7.09234	1.31863e-12	1.70609e-11
AFM	7540.05	-1.19178	0.168069	-7.09099	1.33152e-12	1.72151e-11
SCIN	36.646	1.39123	0.196234	7.08963	1.34469e-12	1.73727e-11
CFAP45	12.7555	1.10911	0.156468	7.08841	1.35657e-12	1.75134e-11
ANKRD13D	678.283	0.554325	0.0782131	7.08737	1.36686e-12	1.76333e-11
BCO2	270.607	-1.35723	0.191536	-7.08605	1.37997e-12	1.77894e-11
INPP5J	53.6357	1.18524	0.167342	7.08275	1.41324e-12	1.8205e-11
RDH5	188.042	-1.02063	0.144105	-7.08258	1.41497e-12	1.82139e-11
ZNF66	19.2468	1.27952	0.18067	7.08207	1.42017e-12	1.82676e-11
UBE2O	1284.77	0.352989	0.0498591	7.07973	1.44438e-12	1.85655e-11
AP3B2	12.8892	2.02043	0.285579	7.07486	1.49596e-12	1.92145e-11
RIMKLA	36.7156	1.34234	0.189794	7.07265	1.52004e-12	1.95095e-11
ZDHHC13	198.176	0.887377	0.12547	7.07241	1.52265e-12	1.95289e-11
CDHR4	3.87848	1.68557	0.238335	7.07229	1.52402e-12	1.95323e-11
FSCN2	6.81676	1.31012	0.185303	7.07019	1.54725e-12	1.98156e-11
SLC66A2	7144.54	-0.597831	0.0845884	-7.06753	1.5772e-12	2.01845e-11
FABP5	177.472	0.920206	0.130268	7.06394	1.61844e-12	2.06973e-11
SOGA1	784.239	0.658284	0.0932228	7.0614	1.64829e-12	2.10637e-11
ALAD	9170.84	-0.67748	0.0959563	-7.0603	1.66147e-12	2.12169e-11
MYH3	160.824	-1.13471	0.160737	-7.05942	1.67197e-12	2.13354e-11
HNRNPU	13615.6	0.237041	0.0335829	7.05838	1.6845e-12	2.14798e-11
NCBP2	1861.69	0.307741	0.043602	7.05796	1.68969e-12	2.1484e-11
ACOX1	10366.8	-0.628726	0.0890781	-7.05814	1.68744e-12	2.1484e-11
EWSR1	7024.03	0.234601	0.0332391	7.05797	1.68954e-12	2.1484e-11
CCR10	17.6747	1.10499	0.156556	7.0581	1.68797e-12	2.1484e-11
BSND	6.46931	2.05662	0.291444	7.05663	1.70584e-12	2.16653e-11
METTL11B	4.08697	2.60477	0.369127	7.05659	1.70641e-12	2.16653e-11
CSAD	1104.91	-0.764725	0.108391	-7.05525	1.72286e-12	2.18585e-11
DOT1L	1192.22	0.489738	0.0694217	7.05454	1.73173e-12	2.19551e-11
GNE	3536.1	-0.719631	0.102023	-7.05359	1.74356e-12	2.20892e-11
AOX1	34693.6	-1.19179	0.168998	-7.05207	1.76272e-12	2.2316e-11
C8B	15366.7	-0.908943	0.128954	-7.04858	1.80751e-12	2.28666e-11
FBP1	5665.44	-1.13087	0.160474	-7.04711	1.82677e-12	2.30938e-11
F12	17806.3	-0.993807	0.141091	-7.04372	1.87169e-12	2.36447e-11
MED15	2084.92	0.341359	0.0484659	7.04329	1.87753e-12	2.37014e-11
ABCC5	731.234	0.431766	0.0613395	7.03896	1.93686e-12	2.44155e-11
CHP2	17.9772	3.54765	0.503995	7.03905	1.93554e-12	2.44155e-11
ZNF492	9.27224	1.83466	0.260725	7.03677	1.96742e-12	2.47831e-11
P2RX2	7.36098	-2.68884	0.382151	-7.03606	1.97756e-12	2.4893e-11
SMC4	731.442	0.884291	0.125699	7.03499	1.99277e-12	2.50665e-11
PLPP3	3530.37	-0.660399	0.0938905	-7.03371	2.0111e-12	2.52792e-11
REEP5	7258.86	-0.415527	0.0590931	-7.03175	2.03963e-12	2.56195e-11
SMARCA4	3559.49	0.387379	0.0550992	7.03058	2.0568e-12	2.58168e-11
HOXB7	79.9976	1.26121	0.179396	7.0303	2.06086e-12	2.58494e-11
SPAG17	6.09816	1.82614	0.259977	7.02424	2.15241e-12	2.69785e-11
SNRPA1	1019.91	0.477676	0.0680211	7.02247	2.17981e-12	2.73025e-11
CCDC78	39.5404	1.13632	0.16183	7.02168	2.19214e-12	2.74375e-11
ZBTB34	304.716	0.482463	0.0687481	7.01783	2.25339e-12	2.81842e-11
C5	23687	-0.723919	0.103173	-7.01659	2.2735e-12	2.84155e-11
AMDHD1	3257.4	-0.989964	0.141092	-7.01646	2.27553e-12	2.84208e-11
GGCX	8562.15	-0.491388	0.070051	-7.01471	2.30422e-12	2.87587e-11
SNRPB	4743.69	0.590315	0.0841557	7.01457	2.30665e-12	2.87688e-11
SOX17	116.17	-0.716415	0.10216	-7.01268	2.33802e-12	2.91393e-11
SH2D3A	212.1	1.11886	0.159602	7.01031	2.37798e-12	2.96165e-11
LAPTM4B	5543.68	0.917363	0.130873	7.00957	2.39053e-12	2.97518e-11
KIF5A	11.7985	1.58261	0.225809	7.00863	2.40658e-12	2.99305e-11
DHRS12	281.645	-0.705242	0.100666	-7.00578	2.45611e-12	3.0525e-11
RAD18	466.989	0.392349	0.0560117	7.00478	2.47374e-12	3.07225e-11
PLXNA1	941.733	0.689741	0.0984926	7.00298	2.50578e-12	3.10985e-11
PLXNA3	685.11	0.839054	0.119857	7.00048	2.55082e-12	3.16187e-11
HTR2C	3.13053	3.37866	0.482635	7.00046	2.55129e-12	3.16187e-11
POMK	514.58	0.584835	0.0835597	6.999	2.57788e-12	3.19259e-11
C6orf132	177.252	1.79223	0.256084	6.99861	2.58511e-12	3.19931e-11
FBXO8	963.441	-0.520983	0.074453	-6.99748	2.60603e-12	3.22293e-11
C1orf116	241.475	1.71495	0.245354	6.98972	2.7544e-12	3.40403e-11
CORO1C	3133.61	0.383905	0.054929	6.98911	2.76635e-12	3.41641e-11
PHEX	43.8166	1.60348	0.229436	6.98881	2.7723e-12	3.42136e-11
PLEKHG4B	51.9375	1.90537	0.272642	6.98856	2.77726e-12	3.4251e-11
HNRNPR	3222.64	0.293885	0.0420554	6.98804	2.78756e-12	3.43313e-11
ANXA7	4982.67	-0.307186	0.0439588	-6.98803	2.78767e-12	3.43313e-11
MARCHF2	2166.09	-0.485438	0.0694712	-6.98762	2.79591e-12	3.44088e-11
MAMDC2	22.3005	-1.17932	0.168793	-6.98678	2.81276e-12	3.4592e-11
STAC	47.7431	1.71131	0.245057	6.98332	2.88275e-12	3.54281e-11
DUOXA2	121.422	2.4185	0.346385	6.98211	2.90785e-12	3.56869e-11
NONO	12061.3	0.349829	0.0501035	6.98214	2.90722e-12	3.56869e-11
TTC7B	554.561	-0.683918	0.0979663	-6.98116	2.92755e-12	3.59037e-11
CABLES2	401.385	0.583289	0.0835552	6.98088	2.93344e-12	3.5951e-11
ENTPD5	7904.18	-0.800605	0.114741	-6.97752	3.00427e-12	3.67934e-11
TTC38	8054.59	-0.600545	0.0860896	-6.97582	3.04102e-12	3.72177e-11
ANO1	2649.13	-1.26045	0.180709	-6.97502	3.05819e-12	3.74019e-11
ACSM2B	13479	-1.0615	0.152201	-6.97433	3.0734e-12	3.75619e-11
ACIN1	3607.78	0.263562	0.0377943	6.97359	3.08962e-12	3.7734e-11
APOA5	11688.8	-1.18861	0.170482	-6.97206	3.12338e-12	3.81199e-11
CFHR2	17356	-1.01662	0.14582	-6.97175	3.13028e-12	3.81778e-11
SLC35D1	3292.56	-0.583574	0.0837178	-6.97073	3.15309e-12	3.84176e-11
ALDH7A1	7873.24	-0.662039	0.0949749	-6.97067	3.1543e-12	3.84176e-11
STRN4	2241.07	0.316281	0.0453904	6.96802	3.21426e-12	3.91209e-11
KAT2B	1529.48	-0.652675	0.0936876	-6.96651	3.24903e-12	3.95168e-11
TMEM175	1361.8	-0.462988	0.0664662	-6.96576	3.26626e-12	3.9699e-11
CKMT1B	24.1266	2.67732	0.384434	6.96432	3.29992e-12	4.00805e-11
BPHL	1863.38	-0.625223	0.0897902	-6.96315	3.32744e-12	4.03869e-11
AGBL5	915.138	0.468232	0.0672576	6.96178	3.36008e-12	4.07551e-11
GPD1	3804.82	-1.16341	0.167144	-6.96054	3.38968e-12	4.10859e-11
CAGE1	3.9349	1.54376	0.221867	6.95802	3.45098e-12	4.18002e-11
RUNDC1	484.476	0.357411	0.0513711	6.95744	3.46505e-12	4.19419e-11
TP73	142.694	1.13771	0.163577	6.95517	3.52145e-12	4.25953e-11
ITGA9	451.227	-0.876635	0.126051	-6.95463	3.53499e-12	4.27298e-11
BRD9	1055.19	0.395442	0.0568672	6.95379	3.55612e-12	4.29558e-11
SMPD1	3553.24	-0.489077	0.0703382	-6.95322	3.57042e-12	4.3099e-11
RBP2	24.7607	2.09514	0.301396	6.95145	3.61541e-12	4.36123e-11
HCN4	8.46727	2.16171	0.311039	6.94995	3.65403e-12	4.4018e-11
SAPCD1	13.0547	0.992638	0.142826	6.94998	3.65334e-12	4.4018e-11
RNF24	350.254	0.629529	0.0906349	6.94577	3.76405e-12	4.53124e-11
TRAFD1	1021.92	0.368426	0.0530511	6.94473	3.79175e-12	4.56147e-11
CYP4A11	15204.2	-1.16208	0.16736	-6.94357	3.82315e-12	4.59611e-11
DBN1	1263.32	1.00002	0.144089	6.94028	3.91315e-12	4.7011e-11
CCDC146	218.473	-0.869341	0.125283	-6.93904	3.94771e-12	4.7394e-11
OIT3	538.334	-0.893005	0.128718	-6.9377	3.98544e-12	4.78145e-11
PM20D2	526.581	0.70832	0.102117	6.93638	4.02285e-12	4.82304e-11
MARK2	1252.52	0.359537	0.0518406	6.93543	4.05001e-12	4.85231e-11
GALNT3	65.1949	1.31013	0.188919	6.93489	4.0653e-12	4.86733e-11
HSF2	302.337	0.440966	0.0635886	6.93468	4.07156e-12	4.87152e-11
AIG1	6241.22	-0.545222	0.0786336	-6.9337	4.09979e-12	4.90197e-11
METTL4	246.315	0.36357	0.052445	6.9324	4.13751e-12	4.94372e-11
PDGFRL	82.3252	1.01257	0.146079	6.93165	4.15968e-12	4.96685e-11
MGME1	730.281	0.34184	0.0493305	6.9296	4.22046e-12	5.03602e-11
SUN3	3.26862	2.0129	0.290527	6.92846	4.25458e-12	5.0733e-11
CCDC77	237.169	0.441705	0.0637569	6.92795	4.26968e-12	5.08787e-11
SINHCAF	425.113	0.874774	0.126278	6.92736	4.28757e-12	5.10574e-11
ACKR2	487.357	-1.04721	0.151186	-6.92663	4.3097e-12	5.12864e-11
FH	11168.9	-0.580084	0.0837726	-6.92451	4.37502e-12	5.20286e-11
DMRT2	2.0324	2.8028	0.404797	6.92396	4.39176e-12	5.21924e-11
PLBD1	337.576	1.21419	0.17537	6.92357	4.40394e-12	5.23019e-11
SULT1A1	3588.52	-0.906731	0.130967	-6.92338	4.40991e-12	5.23376e-11
SLC44A4	68.2787	1.26801	0.183156	6.92312	4.41816e-12	5.24003e-11
SNRNP40	831.625	0.363487	0.0525111	6.92209	4.45041e-12	5.27474e-11
AL357556.3	12.7246	0.738734	0.106745	6.92052	4.49977e-12	5.32966e-11
CPN2	11194.3	-0.929029	0.134253	-6.91999	4.51661e-12	5.34602e-11
ZNF431	165.232	0.783354	0.113256	6.91666	4.62413e-12	5.46962e-11
ETNPPL	3542.19	-1.35383	0.195773	-6.91533	4.66783e-12	5.51761e-11
HOXB9	9.78304	2.2377	0.323614	6.91472	4.68774e-12	5.53743e-11
CCT2	4102.51	0.359209	0.0519578	6.91347	4.72926e-12	5.58274e-11
SLC38A4	12967	-0.997729	0.144357	-6.91155	4.79398e-12	5.65321e-11
CRLF3	264.73	0.375883	0.0543859	6.91141	4.79857e-12	5.65321e-11
SERPINA11	7590.34	-1.22587	0.177367	-6.91148	4.79609e-12	5.65321e-11
VRK1	316.306	0.487039	0.0704741	6.91089	4.81606e-12	5.67004e-11
POU2F1	745.605	0.35015	0.0506688	6.91056	4.82751e-12	5.67973e-11
PEMT	1692.62	-0.838733	0.121377	-6.91016	4.84111e-12	5.69193e-11
TRIM37	727.315	0.432826	0.0626484	6.90881	4.8872e-12	5.7423e-11
ABCA8	1192.29	-1.24208	0.179787	-6.90862	4.89402e-12	5.74648e-11
ANG	11296.9	-1.05452	0.152656	-6.90783	4.92119e-12	5.77454e-11
ZCCHC24	1355.21	-0.546534	0.0791264	-6.9071	4.94646e-12	5.80034e-11
CDK16	2277.6	0.451923	0.0654423	6.90568	4.99644e-12	5.85506e-11
ECSCR	45.29	-0.902177	0.130705	-6.90241	5.11268e-12	5.98729e-11
SYNGR3	26.7682	1.38559	0.200794	6.90053	5.1809e-12	6.06152e-11
IGFBP7	6826.69	-0.728381	0.105555	-6.90047	5.18293e-12	6.06152e-11
ORM2	37112.9	-1.00634	0.145855	-6.89956	5.21652e-12	6.09677e-11
CLCN2	188.693	0.597754	0.0866447	6.8989	5.24056e-12	6.1208e-11
BDH1	8036.41	-0.816906	0.118449	-6.89671	5.32208e-12	6.21191e-11
ACADM	4707.19	-0.700869	0.101635	-6.89594	5.35082e-12	6.24133e-11
MT-ND6	63520.3	-0.84922	0.123152	-6.89568	5.36062e-12	6.24863e-11
CBARP	16.6208	0.992189	0.143979	6.89121	5.53193e-12	6.44212e-11
SOD1	30180	-0.6689	0.0970663	-6.89116	5.53392e-12	6.44212e-11
FRMD3	206.952	-1.12396	0.163127	-6.89007	5.57659e-12	6.48752e-11
HAAO	6709.15	-0.85401	0.123954	-6.88974	5.58926e-12	6.49797e-11
CDO1	8573.73	-0.981923	0.142536	-6.88893	5.62136e-12	6.53099e-11
ZBTB26	174.339	0.493369	0.0716261	6.88812	5.65356e-12	6.56409e-11
CCSAP	361.144	0.625865	0.0908784	6.88684	5.70464e-12	6.61904e-11
LPCAT1	1919.04	0.872507	0.126707	6.88605	5.73637e-12	6.65147e-11
E2F3	606.351	0.587354	0.0853277	6.88351	5.83971e-12	6.76467e-11
LYPD2	6.16778	-2.34557	0.340754	-6.88346	5.84166e-12	6.76467e-11
HDAC2	1756	0.410247	0.059607	6.88254	5.8796e-12	6.80414e-11
FAH	8667.49	-0.609907	0.0886299	-6.8815	5.92249e-12	6.84929e-11
COQ9	2141.18	-0.52671	0.0765434	-6.8812	5.93513e-12	6.85941e-11
KIAA1522	3428.31	0.583914	0.0848704	6.88007	5.98248e-12	6.9096e-11
ABCB4	6471.68	-1.10636	0.160842	-6.87858	6.04503e-12	6.97728e-11
AUH	769.512	-0.489033	0.0710972	-6.87837	6.05403e-12	6.9831e-11
CCDC14	777.19	0.532187	0.0773772	6.87782	6.07755e-12	7.00565e-11
COL24A1	50.8722	1.71355	0.249162	6.87725	6.10196e-12	7.02921e-11
RGS17	17.5472	0.934525	0.136087	6.86711	6.55177e-12	7.54245e-11
STX6	753.842	0.390852	0.0569265	6.86592	6.6065e-12	7.60049e-11
AIM2	30.2512	1.41406	0.205973	6.86526	6.63694e-12	7.63054e-11
SEMA3A	61.1259	1.41745	0.206472	6.86509	6.64482e-12	7.63462e-11
MLLT6	2185.55	0.436203	0.0635476	6.86419	6.68687e-12	7.67794e-11
ZNF789	186.759	0.442403	0.0644818	6.8609	6.843e-12	7.85209e-11
FBXL19	340.651	0.481258	0.0701894	6.85657	7.05343e-12	8.0883e-11
PGM2L1	161.458	0.775047	0.113071	6.8545	7.15601e-12	8.20061e-11
SPTSSB	46.6935	1.73564	0.253234	6.85389	7.18669e-12	8.23041e-11
GNAO1	433.899	-1.41227	0.206057	-6.85377	7.19262e-12	8.23187e-11
CNTNAP1	154.389	0.980875	0.143121	6.85348	7.20752e-12	8.24357e-11
ZIC5	92.8342	1.75593	0.256246	6.85251	7.25629e-12	8.29398e-11
LY6K	8.79682	2.08058	0.303632	6.85232	7.26594e-12	8.29963e-11
LAMC2	238.774	1.74951	0.255354	6.85132	7.31697e-12	8.34712e-11
ADH6	10873	-0.97831	0.142791	-6.85134	7.31592e-12	8.34712e-11
ATG4A	842.344	-0.437554	0.0638659	-6.85114	7.32647e-12	8.35255e-11
SLC9A3R2	10040.8	-0.671619	0.0980324	-6.85099	7.33385e-12	8.35557e-11
HMX3	5.84834	2.72194	0.39733	6.85057	7.35544e-12	8.36936e-11
GABRQ	18.3395	1.40736	0.205435	6.85063	7.3523e-12	8.36936e-11
MTRNR2L12	65.838	-0.924215	0.134913	-6.85046	7.36105e-12	8.37035e-11
GALNT16	127.333	-1.02867	0.150194	-6.84897	7.43813e-12	8.45255e-11
ACOT13	1970.21	-0.546904	0.0798711	-6.84733	7.5242e-12	8.54485e-11
NLE1	707.287	0.566462	0.0827414	6.84618	7.58502e-12	8.60838e-11
ENPEP	1994.19	-0.859187	0.125526	-6.84466	7.66555e-12	8.69419e-11
RPL10L	11.0356	2.63514	0.385076	6.84316	7.74664e-12	8.78052e-11
NUDT7	204.236	-0.732515	0.107054	-6.84251	7.78157e-12	8.81446e-11
CFL2	3188.09	-0.556708	0.081365	-6.8421	7.80388e-12	8.83405e-11
TKFC	7155.79	-0.931333	0.136144	-6.84079	7.87598e-12	8.90669e-11
APOF	3370.37	-1.38194	0.202016	-6.84075	7.87814e-12	8.90669e-11
CRBN	935.335	-0.299795	0.0438319	-6.83965	7.93861e-12	8.9693e-11
CYP4F2	4905.18	-1.17547	0.171941	-6.83648	8.11647e-12	9.16439e-11
NSUN6	1019.55	-0.549454	0.0803728	-6.83632	8.12556e-12	9.16879e-11
PDCD1	112.719	1.44396	0.211328	6.83279	8.32777e-12	9.39096e-11
SET	6852.38	0.314696	0.0460626	6.83192	8.37885e-12	9.44252e-11
SCARF1	421.169	-0.468631	0.0686445	-6.82692	8.67544e-12	9.77053e-11
PON1	14916.7	-1.10037	0.161247	-6.82412	8.84635e-12	9.95031e-11
CASC3	2672.01	0.333043	0.0488036	6.82415	8.84454e-12	9.95031e-11
HDAC11	1119.08	0.625529	0.0916681	6.82384	8.86377e-12	9.96356e-11
LHB	3.39148	1.72381	0.252799	6.81887	9.17571e-12	1.03076e-10
DLGAP2	12.959	-1.80725	0.265161	-6.81567	9.38256e-12	1.05333e-10
SOCS7	420.442	0.533575	0.0782965	6.81479	9.43991e-12	1.05909e-10
BAZ2A	2162.51	0.424878	0.0623863	6.81045	9.72959e-12	1.0909e-10
WASF1	404.832	0.63684	0.0935114	6.81029	9.74032e-12	1.09131e-10
TMEM255B	198.791	-0.571981	0.0839887	-6.81021	9.74559e-12	1.09131e-10
SPINK13	1.80602	2.08913	0.306779	6.80989	9.76709e-12	1.09302e-10
RHBDF2	1037.68	0.619957	0.0910397	6.80974	9.77724e-12	1.09346e-10
NLRP4	2.61725	2.81503	0.41345	6.80863	9.85321e-12	1.10126e-10
RND3	1547.39	-0.769183	0.112979	-6.80818	9.88401e-12	1.10401e-10
MBL2	4188.94	-1.25235	0.184	-6.80629	1.00146e-11	1.11788e-10
IQCD	68.3967	1.11362	0.163629	6.8058	1.00493e-11	1.12105e-10
SLC25A20	3020.94	-0.590589	0.086784	-6.80528	1.00856e-11	1.12439e-10
UPP2	583.319	-1.82397	0.268092	-6.80352	1.02091e-11	1.13743e-10
HACD1	45.0319	1.3811	0.203066	6.80124	1.03726e-11	1.15492e-10
ITGA1	5161.06	-0.46509	0.0683958	-6.79998	1.04636e-11	1.16433e-10
S1PR1	1039.33	-0.632239	0.0929834	-6.79948	1.04994e-11	1.16757e-10
NRBF2	1018.47	-0.370444	0.0545005	-6.79708	1.06761e-11	1.18647e-10
MASP2	9359.68	-1.0815	0.159133	-6.79624	1.07387e-11	1.19268e-10
NRG3	19.6719	1.82584	0.268691	6.79531	1.08082e-11	1.19964e-10
RORA	1482.42	-0.756192	0.111283	-6.7952	1.08159e-11	1.19975e-10
DMC1	22.0934	1.26269	0.185838	6.79461	1.08606e-11	1.20394e-10
HADHB	9292.61	-0.446041	0.0656523	-6.79399	1.09073e-11	1.20836e-10
PDZRN4	9.16273	-1.67862	0.247132	-6.7924	1.10283e-11	1.221e-10
LRRC56	61.0211	0.748479	0.110205	6.79172	1.10802e-11	1.22598e-10
SARAF	8472.11	-0.470748	0.0693411	-6.78887	1.13011e-11	1.24964e-10
HOXD1	4.37485	2.14307	0.315697	6.78839	1.13392e-11	1.25306e-10
SMARCB1	2276.65	0.376626	0.0554852	6.78786	1.13806e-11	1.25685e-10
ANGPTL6	111.29	-0.951098	0.140129	-6.78728	1.14264e-11	1.26112e-10
TJAP1	1313.13	0.334108	0.0492748	6.7805	1.19762e-11	1.32024e-10
RPIA	462.561	0.341663	0.0503891	6.78049	1.1977e-11	1.32024e-10
GCN1	3936.68	0.317848	0.0468828	6.77962	1.20488e-11	1.32733e-10
CARD9	97.9359	0.790779	0.116664	6.77825	1.21637e-11	1.33915e-10
CEP72	259.296	0.654025	0.0965147	6.77642	1.23186e-11	1.35536e-10
ANAPC1	401.897	0.337715	0.0498496	6.77467	1.24688e-11	1.37103e-10
ORAI2	405.016	0.776887	0.114684	6.77418	1.25115e-11	1.37401e-10
ZNF737	115.67	0.979468	0.144587	6.77422	1.25078e-11	1.37401e-10
CCDC114	16.1834	1.01444	0.149791	6.77236	1.26701e-11	1.39038e-10
STEAP3	4962.35	-0.870206	0.128495	-6.77229	1.26764e-11	1.39038e-10
TNNI2	47.8184	1.11889	0.165299	6.76889	1.29778e-11	1.42256e-10
GPR19	22.9283	0.940779	0.139026	6.76695	1.31522e-11	1.44079e-10
ORM1	117834	-1.00348	0.148375	-6.76318	1.34992e-11	1.47788e-10
HPS3	592.735	0.670991	0.0992159	6.76293	1.35224e-11	1.4795e-10
LRIG3	639.35	0.684641	0.101239	6.76263	1.35508e-11	1.48168e-10
ZNF330	976.24	-0.41414	0.0612984	-6.75613	1.41728e-11	1.54874e-10
MGAM2	55.5102	2.3	0.340565	6.75348	1.44344e-11	1.57635e-10
HINFP	504.05	0.279258	0.0413587	6.7521	1.4572e-11	1.5904e-10
KLHL17	207.421	0.456664	0.0676529	6.7501	1.47738e-11	1.61143e-10
PLCD3	303.775	0.887789	0.131531	6.74965	1.48198e-11	1.61544e-10
DENND4B	1636.05	0.364169	0.0539898	6.74514	1.52878e-11	1.66543e-10
PRRT2	24.7163	0.798498	0.118411	6.74344	1.54683e-11	1.68405e-10
DDX39A	2678.34	0.574512	0.0852129	6.74208	1.5614e-11	1.69887e-10
CBLN4	88.0471	-2.04728	0.303713	-6.74084	1.57479e-11	1.71237e-10
CYP27A1	27975.7	-0.826762	0.122667	-6.73989	1.58504e-11	1.72247e-10
NNT	6562.32	-0.644786	0.0956948	-6.73794	1.60648e-11	1.74468e-10
TBC1D22B	401.417	0.416685	0.0618534	6.73666	1.62065e-11	1.75899e-10
SALL4	167.35	1.63341	0.242502	6.73566	1.63189e-11	1.77011e-10
DCLRE1C	318.767	0.55034	0.0817189	6.73454	1.64445e-11	1.78263e-10
KCNJ10	51.1904	1.39412	0.207019	6.73425	1.64777e-11	1.78514e-10
NFASC	436.078	-0.876218	0.130149	-6.73243	1.66851e-11	1.80509e-10
DDX23	3392.87	0.22708	0.0337291	6.73248	1.6679e-11	1.80509e-10
MT1A	693.645	-1.5528	0.230648	-6.73237	1.66926e-11	1.80509e-10
HPD	57349.3	-1.49705	0.222405	-6.7312	1.68269e-11	1.8185e-10
CES2	20312.7	-0.925094	0.137447	-6.73053	1.69049e-11	1.82581e-10
SHPK	268.863	-0.664086	0.0987195	-6.727	1.732e-11	1.8695e-10
INTS4	602.285	0.276051	0.0410462	6.72538	1.75139e-11	1.88927e-10
SLC6A12	2366.97	-1.05672	0.157146	-6.72446	1.76247e-11	1.90007e-10
EREG	26.0882	2.10089	0.312435	6.72424	1.76506e-11	1.9017e-10
E2F1	990.769	0.959113	0.142653	6.72338	1.77556e-11	1.91067e-10
CCDC163	103.252	0.628016	0.0934067	6.72345	1.77469e-11	1.91067e-10
CALU	4299.68	0.437564	0.0650847	6.723	1.78026e-11	1.91457e-10
FGB	340520	-0.994427	0.147922	-6.72266	1.78434e-11	1.91779e-10
CSPP1	658.156	0.610808	0.0908733	6.72154	1.79817e-11	1.93147e-10
PHLDA2	366.445	1.18282	0.176012	6.72012	1.8157e-11	1.94911e-10
NHSL2	230.698	-0.775576	0.115413	-6.71999	1.8174e-11	1.94975e-10
LMOD1	385.883	-1.03899	0.154635	-6.71901	1.82967e-11	1.96172e-10
ZC3HAV1L	28.3654	1.18163	0.175894	6.71785	1.84428e-11	1.97619e-10
SDC1	39880.2	-0.573116	0.0853164	-6.71754	1.84821e-11	1.9792e-10
EDNRB	974.892	-0.736047	0.109578	-6.71713	1.85334e-11	1.98349e-10
KMT5C	408.019	0.515222	0.0767055	6.71689	1.85645e-11	1.98561e-10
GDF10	39.5566	2.26913	0.337939	6.71461	1.88567e-11	2.01565e-10
ATAD3B	701.241	0.605746	0.090223	6.71388	1.89517e-11	2.02457e-10
SERPINF1	38564.2	-0.703602	0.104808	-6.71325	1.90339e-11	2.0315e-10
ANGPTL3	15599.2	-0.920809	0.137164	-6.7132	1.90396e-11	2.0315e-10
TUBG2	435.558	0.460021	0.0685378	6.71192	1.92074e-11	2.04694e-10
EP400	1214.44	0.359866	0.0536153	6.71199	1.91986e-11	2.04694e-10
NTS	521.581	2.56891	0.382757	6.71159	1.92513e-11	2.05038e-10
TMEM254	1187.54	-0.447515	0.066689	-6.71048	1.93988e-11	2.06484e-10
ITGB3BP	366.525	0.476194	0.0709707	6.70973	1.94982e-11	2.07416e-10
SPEF1	9.79132	1.17037	0.174461	6.70848	1.96666e-11	2.09082e-10
KNSTRN	524.478	0.464137	0.0691887	6.70829	1.96921e-11	2.09227e-10
CFHR5	8383.81	-1.40049	0.208839	-6.70609	1.99902e-11	2.12265e-10
EMP1	1245.22	-0.845281	0.126048	-6.70601	2.00021e-11	2.12265e-10
RANBP10	1456.93	-0.510917	0.0761911	-6.70573	2.00406e-11	2.12545e-10
TCERG1	1080.55	0.369718	0.0551374	6.70539	2.00867e-11	2.12907e-10
CCDC93	850.849	0.375319	0.0559764	6.70495	2.01479e-11	2.13427e-10
ACER1	4.46139	-2.05665	0.306792	-6.70373	2.03167e-11	2.15087e-10
SLC52A2	1249.34	0.702448	0.104827	6.70102	2.06971e-11	2.18983e-10
THNSL1	713.189	-0.518914	0.077451	-6.6999	2.08569e-11	2.20541e-10
DNA2	172.533	0.626288	0.0934982	6.69839	2.10728e-11	2.2269e-10
FCN2	117.036	-1.77423	0.264898	-6.69779	2.11594e-11	2.23471e-10
RETSAT	7015.48	-0.560945	0.0837633	-6.69679	2.13049e-11	2.24874e-10
ZNF101	283.959	0.359043	0.0536417	6.69335	2.18115e-11	2.30083e-10
ADRA2B	90.2982	-0.774985	0.115798	-6.69253	2.19343e-11	2.31241e-10
NPY1R	110.926	-1.18393	0.176926	-6.69165	2.20669e-11	2.32499e-10
CDC27	1727.81	0.275746	0.0412155	6.69034	2.22658e-11	2.34455e-10
GADD45G	3453.45	-1.00532	0.150358	-6.68615	2.29122e-11	2.41118e-10
KRI1	1029.97	0.3021	0.0451871	6.68555	2.30065e-11	2.41966e-10
ZNF514	371.769	0.511302	0.0764843	6.68506	2.30836e-11	2.42632e-10
WBP1L	2480.08	-0.338234	0.0506045	-6.68387	2.32714e-11	2.4446e-10
EBPL	2744.37	-0.680673	0.101841	-6.68369	2.32995e-11	2.4461e-10
BFSP1	55.3892	0.695732	0.104096	6.68355	2.33217e-11	2.44698e-10
ADGRA3	2399.88	-0.7814	0.116928	-6.68274	2.34507e-11	2.45905e-10
KCNQ3	27.6924	1.12779	0.168766	6.68258	2.34774e-11	2.46038e-10
FBXO41	93.3916	1.04304	0.156086	6.68246	2.34968e-11	2.46096e-10
ZCCHC3	1013.97	0.425415	0.0636681	6.68175	2.361e-11	2.47135e-10
KHSRP	5302.15	0.310555	0.0464869	6.68049	2.3815e-11	2.49085e-10
VPS37C	674.312	0.317571	0.0475375	6.68043	2.38245e-11	2.49085e-10
FTCD	14112.5	-1.04187	0.156005	-6.67842	2.41538e-11	2.52312e-10
CHRNA5	10.0222	1.18024	0.176725	6.67837	2.41618e-11	2.52312e-10
PROZ	978.283	-1.07462	0.160935	-6.67737	2.4326e-11	2.53877e-10
MT-CO2	378814	-0.59353	0.0889064	-6.67589	2.45729e-11	2.56302e-10
PABPC1L	1030.37	0.711255	0.106569	6.67412	2.48718e-11	2.59266e-10
MICU1	3582.25	-0.407063	0.0610441	-6.66834	2.58714e-11	2.69527e-10
DQX1	95.8712	2.24752	0.337075	6.66773	2.59789e-11	2.70487e-10
CSF3R	259.693	1.01862	0.152822	6.66539	2.63957e-11	2.74665e-10
PDK4	7710.71	-1.15326	0.173027	-6.66519	2.64318e-11	2.74878e-10
IFT52	516.513	0.413267	0.0620133	6.66416	2.6619e-11	2.76662e-10
CWC27	612.427	0.310595	0.0466235	6.66177	2.70554e-11	2.81032e-10
FOSB	1028.99	-1.41903	0.213027	-6.66128	2.71445e-11	2.81792e-10
MUC2	5.2674	2.41916	0.363173	6.66117	2.71653e-11	2.81842e-10
KNOP1	335.932	0.356047	0.0534576	6.66037	2.73136e-11	2.83048e-10
COQ6	356.807	-0.433818	0.0651335	-6.66044	2.73013e-11	2.83048e-10
INSIG1	27198.4	-1.00153	0.150395	-6.65934	2.75067e-11	2.84882e-10
EFCAB7	106.737	0.485637	0.0729271	6.65921	2.75298e-11	2.84953e-10
F13B	6061.83	-0.940413	0.141245	-6.65801	2.77566e-11	2.87132e-10
CSRNP1	1380.51	-0.639385	0.0960584	-6.65621	2.8097e-11	2.90483e-10
HSD17B11	6275.98	-0.553361	0.0831365	-6.65606	2.81265e-11	2.90619e-10
ACADS	4404.24	-0.654491	0.0983763	-6.65293	2.87308e-11	2.96689e-10
BMT2	167.32	0.424314	0.063785	6.65225	2.88646e-11	2.97896e-10
INHA	38.3111	1.79953	0.270643	6.64906	2.94967e-11	3.04241e-10
DLX2	5.09437	2.25519	0.339183	6.64889	2.95303e-11	3.04383e-10
DIPK2B	486.953	-0.53837	0.0809723	-6.64882	2.95449e-11	3.04383e-10
SLC38A2	9724.2	-0.655924	0.0986923	-6.64615	3.00857e-11	3.09774e-10
RBM14	1445.85	0.218656	0.032919	6.64224	3.08943e-11	3.17914e-10
PRDM5	29.4059	1.11347	0.167661	6.64122	3.111e-11	3.19947e-10
SLC16A2	3316.87	-0.846025	0.127397	-6.64088	3.11821e-11	3.20502e-10
SLBP	1511.82	0.332953	0.0501379	6.64074	3.12104e-11	3.20606e-10
POU2AF1	122.826	1.38724	0.208932	6.63967	3.14377e-11	3.22753e-10
SMG9	1050.19	0.517904	0.0780029	6.63954	3.14653e-11	3.22849e-10
MTMR10	1510.58	-0.423382	0.0637841	-6.63773	3.1855e-11	3.26657e-10
OTC	4878.82	-1.15401	0.173867	-6.6373	3.19476e-11	3.27417e-10
TFDP1	1563.62	0.558325	0.0841536	6.63459	3.254e-11	3.33294e-10
COLGALT1	3540.23	0.383889	0.0578794	6.63257	3.29886e-11	3.37498e-10
OAZ2	3287.93	-0.319171	0.0481216	-6.6326	3.2982e-11	3.37498e-10
POU3F2	7.42567	1.68579	0.254217	6.63129	3.32764e-11	3.40245e-10
TMEM130	30.2816	1.67461	0.252539	6.63111	3.33167e-11	3.4046e-10
CHTOP	2646.65	0.301992	0.0455454	6.63056	3.3442e-11	3.41542e-10
POR	29178.6	-0.647809	0.0977308	-6.62851	3.39092e-11	3.46113e-10
RASAL1	73.6764	1.6743	0.25262	6.62775	3.40847e-11	3.47703e-10
DGKZ	1544.61	0.332007	0.0501224	6.62393	3.4977e-11	3.566e-10
PPP2R2B	63.959	1.34818	0.203546	6.6235	3.50795e-11	3.57438e-10
CNTRL	414.89	0.521387	0.0787333	6.62219	3.53925e-11	3.60419e-10
STBD1	382.759	-0.645136	0.0974557	-6.61978	3.59723e-11	3.66113e-10
LHPP	2262.65	-0.702708	0.106155	-6.61965	3.60047e-11	3.66231e-10
FOXK1	947.26	0.485613	0.0733652	6.61912	3.61349e-11	3.67343e-10
CD1A	7.97351	1.45814	0.220402	6.61579	3.6956e-11	3.75475e-10
SLC36A1	404.995	0.508842	0.0769381	6.61366	3.74935e-11	3.80716e-10
SOX12	1278.42	0.728946	0.110252	6.61164	3.80078e-11	3.85717e-10
NR4A1	1011.95	-1.01092	0.152939	-6.60999	3.84351e-11	3.89752e-10
ANP32E	2188.94	0.38293	0.0579324	6.60993	3.84496e-11	3.89752e-10
TAT	35317.9	-1.47567	0.223319	-6.60793	3.89733e-11	3.94834e-10
CPT1A	8109.53	-0.693717	0.105007	-6.60642	3.93736e-11	3.9866e-10
GOT1	14186.1	-0.798683	0.120933	-6.60431	3.99362e-11	4.04125e-10
SERPINC1	142026	-1.05055	0.159077	-6.60403	4.00121e-11	4.04661e-10
ACD	544.959	0.444033	0.067238	6.6039	4.00467e-11	4.04779e-10
NNMT	24658.7	-1.42934	0.216479	-6.60269	4.03766e-11	4.0788e-10
WSB1	1773.7	0.503343	0.0762341	6.60259	4.04034e-11	4.07917e-10
NADK2	7720.66	-0.637955	0.096642	-6.60122	4.07795e-11	4.11479e-10
CASP5	5.38978	1.20541	0.182645	6.59975	4.11852e-11	4.15335e-10
CFAP92	29.4478	0.715766	0.10846	6.59937	4.12906e-11	4.1616e-10
PSME3	3152.3	0.288476	0.0437218	6.59798	4.16795e-11	4.19841e-10
OSBPL3	394.75	0.67037	0.101612	6.59738	4.18501e-11	4.21318e-10
GLYAT	3762.37	-1.49391	0.226471	-6.59649	4.21006e-11	4.23599e-10
RNF17	20.9209	3.03756	0.460629	6.59438	4.27029e-11	4.29414e-10
FNDC3A	3035.27	-0.577474	0.0875923	-6.59275	4.31766e-11	4.3393e-10
AR	4069.03	-1.03518	0.157064	-6.59079	4.37497e-11	4.39439e-10
AVPI1	1156.72	-0.62383	0.0946601	-6.59021	4.39199e-11	4.40898e-10
ADRA1A	318.916	-1.43664	0.218019	-6.58949	4.4135e-11	4.42805e-10
RBM12B	276.938	0.438618	0.0665669	6.58913	4.42404e-11	4.43611e-10
ACSM5	3419.27	-1.1504	0.174624	-6.58789	4.46121e-11	4.47084e-10
KRTCAP2	89.3875	0.592298	0.0899134	6.58743	4.47505e-11	4.48217e-10
HNRNPH1	6666.61	0.353658	0.0536922	6.58677	4.49503e-11	4.49962e-10
IL1A	2.10645	1.42223	0.215939	6.58629	4.50948e-11	4.50897e-10
RGS13	10.2039	1.7861	0.271181	6.58637	4.50701e-11	4.50897e-10
ST6GALNAC3	82.5535	-0.749079	0.11376	-6.58474	4.55687e-11	4.55378e-10
PRKDC	4551.79	0.490181	0.0744465	6.58434	4.56912e-11	4.56343e-10
MIS18BP1	314.596	0.521281	0.0791729	6.58409	4.57689e-11	4.5686e-10
EIF4A3	2655.42	0.357347	0.0542876	6.58248	4.62662e-11	4.61564e-10
RIN1	155.022	0.825209	0.125378	6.58177	4.64885e-11	4.6352e-10
TRPM5	2.94404	1.67553	0.254579	6.58159	4.65456e-11	4.63684e-10
PSD4	3044.35	-0.45773	0.0695474	-6.58155	4.65576e-11	4.63684e-10
MED24	2835.47	0.312211	0.0474444	6.58057	4.68651e-11	4.66483e-10
CEP97	213.857	0.486087	0.0738847	6.57899	4.73665e-11	4.71209e-10
BIRC7	12.9231	1.52596	0.232022	6.57678	4.80761e-11	4.77998e-10
CCDC40	136.813	0.605918	0.0921421	6.57591	4.83563e-11	4.80514e-10
JMJD6	1082.4	0.472434	0.0718588	6.57447	4.88277e-11	4.84924e-10
LLGL1	500.546	0.517806	0.0787951	6.57155	4.97935e-11	4.94238e-10
SH2D3C	565.415	-0.531056	0.0808147	-6.57128	4.98838e-11	4.94856e-10
TMPO	3477.03	0.432393	0.0658096	6.57035	5.01957e-11	4.97671e-10
DHX34	1116.21	0.421246	0.0641223	6.56941	5.05143e-11	5.00548e-10
BCL6B	534.312	-0.584652	0.089003	-6.5689	5.06869e-11	5.01977e-10
FXN	434.351	-0.561543	0.0854885	-6.56863	5.07802e-11	5.02618e-10
AP002495.1	40.0183	0.547969	0.0834468	6.56669	5.14474e-11	5.08937e-10
AATF	2504.77	0.362711	0.055258	6.56395	5.24003e-11	5.18073e-10
PPHLN1	1174.55	0.222221	0.0338564	6.56363	5.25145e-11	5.18912e-10
JRK	408.528	0.535929	0.0816603	6.56291	5.27692e-11	5.21136e-10
EHBP1L1	1421.36	0.430539	0.0656134	6.56176	5.31774e-11	5.24874e-10
CCDC189	2.96642	1.04376	0.159088	6.5609	5.3485e-11	5.27615e-10
ABHD6	1555.36	-0.641688	0.0978096	-6.56058	5.3599e-11	5.28444e-10
NDRG3	1135.75	0.455661	0.0694659	6.55949	5.39917e-11	5.32018e-10
TCF15	35.894	-0.861682	0.1314	-6.5577	5.46449e-11	5.38155e-10
PER1	3060.18	-0.626209	0.0955153	-6.55611	5.52302e-11	5.43615e-10
TSPAN18	491.367	-0.656256	0.100151	-6.55264	5.65302e-11	5.56101e-10
SARDH	4966.97	-0.751644	0.114787	-6.54815	5.82538e-11	5.72737e-10
TLDC2	48.5295	0.986409	0.150694	6.54579	5.91833e-11	5.81552e-10
DHX9	4248.16	0.301938	0.0461277	6.54568	5.92234e-11	5.81621e-10
AVPR1B	1.47175	2.11216	0.322722	6.54482	5.95659e-11	5.8466e-10
SLC38A1	1731.7	1.03014	0.157417	6.544	5.98942e-11	5.87555e-10
ANKRD7	2.65326	2.11363	0.323048	6.54275	6.03958e-11	5.92148e-10
EFNA3	114.667	0.953437	0.145737	6.54219	6.06231e-11	5.94046e-10
ZBED4	663.125	0.414949	0.0634294	6.54191	6.07375e-11	5.94836e-10
CEP85	442.143	0.57672	0.0881997	6.5388	6.20154e-11	6.07014e-10
MRPS31	775.472	-0.418802	0.064057	-6.53796	6.23636e-11	6.10085e-10
CNDP1	377.783	-1.79238	0.274191	-6.53698	6.27729e-11	6.13749e-10
RNF183	13.8409	1.66608	0.254992	6.53385	6.40985e-11	6.26363e-10
SLCO2B1	9136.81	-0.825521	0.12635	-6.5336	6.42091e-11	6.27096e-10
DNAJC10	2178.26	0.417249	0.0638633	6.53347	6.4265e-11	6.27295e-10
ZSCAN25	413.47	0.305031	0.0466924	6.53279	6.45568e-11	6.29794e-10
B3GALT5	22.9358	2.00463	0.306903	6.53179	6.49875e-11	6.33646e-10
ACADSB	10022.7	-0.737515	0.112919	-6.53134	6.51823e-11	6.35194e-10
RFX3	157.067	0.519906	0.0796137	6.53035	6.56144e-11	6.39052e-10
AMBP	288085	-0.768119	0.117625	-6.53026	6.56577e-11	6.39122e-10
ELOVL3	13.9253	1.57059	0.240533	6.52963	6.59326e-11	6.41443e-10
USP38	1142.29	-0.449024	0.068771	-6.52926	6.60943e-11	6.42662e-10
CKAP4	5468.51	0.560612	0.0858802	6.52784	6.67252e-11	6.48439e-10
ENTPD3	12.4791	1.72113	0.263705	6.52673	6.7219e-11	6.52879e-10
SRR	112.864	-0.466359	0.0714714	-6.52512	6.79451e-11	6.59568e-10
CCDC74A	46.0007	1.07046	0.164059	6.52483	6.80794e-11	6.60509e-10
IL37	1.17581	1.66582	0.255367	6.52324	6.88055e-11	6.67187e-10
SPEG	55.2885	1.42697	0.218798	6.52186	6.94394e-11	6.72964e-10
KAZALD1	153.463	1.01922	0.156281	6.52168	6.95251e-11	6.73425e-10
DLG3	326.257	1.07556	0.164924	6.52156	6.95812e-11	6.73537e-10
ZNF530	96.7898	0.649772	0.0996355	6.52149	6.96131e-11	6.73537e-10
GADD45A	3035.42	-0.688286	0.105543	-6.52138	6.9662e-11	6.73641e-10
SHOX2	18.4815	1.41478	0.216987	6.52012	7.02497e-11	6.78952e-10
DLX5	14.9472	1.84357	0.282765	6.51979	7.04056e-11	6.80028e-10
VPS36	1268.68	-0.430326	0.0660038	-6.51972	7.04381e-11	6.80028e-10
BAAT	27102.4	-0.874286	0.134107	-6.51932	7.06284e-11	6.81492e-10
PJA1	568.222	0.44127	0.0676909	6.5189	7.08253e-11	6.83019e-10
UST	143.827	-1.354	0.207735	-6.51791	7.12937e-11	6.86786e-10
TMEM151A	81.0196	1.47614	0.226472	6.51797	7.12658e-11	6.86786e-10
CLUH	10785.8	-0.445544	0.0683708	-6.51658	7.19293e-11	6.92198e-10
FOCAD	722.666	0.374566	0.0574791	6.51657	7.1934e-11	6.92198e-10
NR6A1	309.699	0.651889	0.100087	6.51322	7.3555e-11	7.07411e-10
C9	15142.7	-1.75994	0.270222	-6.51294	7.36938e-11	7.08359e-10
FXYD3	4.70418	1.97153	0.302769	6.51168	7.43154e-11	7.13645e-10
TMEM176B	55190.2	-0.675429	0.103726	-6.51166	7.43246e-11	7.13645e-10
SBK2	2.42321	2.06459	0.317093	6.51097	7.46661e-11	7.16535e-10
AOC3	805.03	-0.616542	0.0946993	-6.51053	7.48884e-11	7.18278e-10
ZNF71	183.751	0.610485	0.0937705	6.51042	7.49413e-11	7.18395e-10
SKP2	986.044	0.607036	0.0932523	6.50961	7.53483e-11	7.21903e-10
TST	18034.1	-0.646423	0.0993063	-6.50938	7.54604e-11	7.22585e-10
DNMT3A	1121.63	0.547878	0.0841736	6.50891	7.57003e-11	7.2449e-10
CCDC18	113.364	0.549185	0.0843932	6.50746	7.64337e-11	7.31112e-10
ADGRB2	33.0371	1.20465	0.185139	6.50674	7.68009e-11	7.34226e-10
RAB34	1006.25	1.16055	0.178372	6.50635	7.70012e-11	7.35742e-10
TTC26	111.738	0.586343	0.0901199	6.50625	7.7048e-11	7.35792e-10
C19orf47	533.416	0.398429	0.0612469	6.50529	7.75422e-11	7.40111e-10
IYD	976.469	-1.09912	0.169015	-6.50312	7.86685e-11	7.50455e-10
CEP164	650.623	0.351398	0.054047	6.50171	7.94109e-11	7.57128e-10
GMIP	427.939	0.535472	0.0823959	6.49877	8.09782e-11	7.71654e-10
ITPRIP	628.158	-0.609528	0.0937948	-6.49852	8.11143e-11	7.72533e-10
ZP1	2.74052	1.53315	0.236008	6.49617	8.23881e-11	7.84242e-10
MAOB	11007.4	-0.568045	0.0874909	-6.49262	8.43589e-11	8.0257e-10
CALCRL	887.735	-0.776985	0.119676	-6.49241	8.4474e-11	8.03232e-10
DYNC2I2	2008.54	0.652066	0.100443	6.49193	8.47461e-11	8.05385e-10
ACBD4	2580.1	-0.656608	0.101164	-6.49052	8.55426e-11	8.12516e-10
MSH5	58.3976	0.864652	0.133229	6.48998	8.58462e-11	8.14962e-10
TUFT1	645.914	0.553826	0.0853712	6.48727	8.74053e-11	8.2887e-10
IARS1	2709.55	0.394171	0.0607603	6.48731	8.73845e-11	8.2887e-10
FIGNL1	320.215	0.55261	0.0852499	6.48223	9.03741e-11	8.56564e-10
MCOLN3	95.7038	1.90144	0.293384	6.48108	9.10697e-11	8.62694e-10
OFD1	746.332	0.37926	0.0585229	6.48055	9.13912e-11	8.65274e-10
ZNF43	182.746	0.943831	0.145661	6.47966	9.193e-11	8.69909e-10
AANAT	4.88554	1.13611	0.175359	6.47876	9.24809e-11	8.74653e-10
CYP27B1	52.7423	0.989004	0.152668	6.47812	9.28708e-11	8.7787e-10
HAPLN1	10.124	1.97448	0.304967	6.47441	9.5185e-11	8.99264e-10
CCDC134	269.813	0.455296	0.0703466	6.47218	9.65984e-11	9.11641e-10
ADH1A	16831	-1.08132	0.167072	-6.47219	9.6593e-11	9.11641e-10
CDNF	109.044	-0.632172	0.0976786	-6.47196	9.67416e-11	9.12504e-10
IGSF3	682.191	1.03717	0.160302	6.4701	9.7938e-11	9.22803e-10
AGL	1588.29	-0.642387	0.0992853	-6.47011	9.79327e-11	9.22803e-10
LAMC3	845.075	-1.0814	0.167154	-6.46949	9.83339e-11	9.26039e-10
COIL	777.118	0.299878	0.0463563	6.46898	9.86683e-11	9.28692e-10
UHRF1BP1	755.432	0.453973	0.0701819	6.46852	9.89649e-11	9.30988e-10
PLCB3	833.438	0.358738	0.0554759	6.46655	1.00267e-10	9.42734e-10
WNK2	612.1	1.81148	0.280138	6.46637	1.00383e-10	9.43325e-10
TIGD2	798.073	-0.734512	0.113633	-6.46391	1.02034e-10	9.58325e-10
IDNK	702.435	-0.652088	0.100884	-6.46373	1.02155e-10	9.58762e-10
MSI2	1302.32	0.53324	0.0824982	6.46366	1.02201e-10	9.58762e-10
PIDD1	754.97	0.423541	0.0655272	6.4636	1.02243e-10	9.58762e-10
SNAP25	189.837	1.42109	0.219901	6.4624	1.03055e-10	9.65863e-10
SLC6A15	5.27423	3.4556	0.534746	6.46213	1.03238e-10	9.67062e-10
THOC5	1069.08	0.378519	0.0585913	6.46033	1.04475e-10	9.78133e-10
CCNI2	10.5193	1.2168	0.18837	6.45961	1.0497e-10	9.82246e-10
GMEB1	456.426	0.271802	0.0420904	6.45758	1.06392e-10	9.95026e-10
TLR10	27.5796	1.28407	0.198853	6.45735	1.06552e-10	9.95994e-10
GGT5	1230.66	-1.01644	0.157485	-6.4542	1.08794e-10	1.01641e-09
IQGAP2	6877.6	-0.567548	0.0879439	-6.45352	1.09279e-10	1.0204e-09
ASXL1	2447.7	0.333236	0.051655	6.45118	1.10985e-10	1.03578e-09
CRADD	858.382	-0.443779	0.0688076	-6.44957	1.12169e-10	1.04627e-09
ESAM	1120.91	-0.515144	0.0798827	-6.44876	1.1277e-10	1.05133e-09
UGT2B10	10925.4	-1.18148	0.183218	-6.44847	1.12984e-10	1.05276e-09
BRIX1	846.859	0.378437	0.0586896	6.44811	1.13256e-10	1.05474e-09
TRPC1	75.698	0.853906	0.132431	6.44793	1.13385e-10	1.05539e-09
GRIK2	22.0737	1.80135	0.279418	6.44681	1.14233e-10	1.06272e-09
QRFPR	6.14612	-1.57485	0.244341	-6.44531	1.15367e-10	1.07271e-09
TMEM54	471.679	1.02527	0.159166	6.4415	1.18295e-10	1.09935e-09
F11	2668.62	-0.844156	0.131075	-6.44025	1.19278e-10	1.10791e-09
TPGS2	1468.79	0.472125	0.0733225	6.43902	1.20249e-10	1.11575e-09
MS4A8	19.8632	2.83173	0.439772	6.43909	1.20192e-10	1.11575e-09
HEBP1	2818.79	-0.438821	0.0681535	-6.43871	1.20494e-10	1.11744e-09
AKAIN1	7.93575	-1.84349	0.28634	-6.43814	1.2095e-10	1.12108e-09
HUNK	220.391	1.4553	0.226053	6.43786	1.21166e-10	1.12249e-09
SPOCD1	24.2933	1.19283	0.185314	6.43682	1.22003e-10	1.12965e-09
PARD6B	374.4	0.514822	0.0799823	6.4367	1.22102e-10	1.12997e-09
CFHR3	7148.21	-1.37636	0.213877	-6.43527	1.23252e-10	1.14002e-09
TMC6	1146.85	0.931371	0.144752	6.43425	1.24082e-10	1.14709e-09
NABP2	1334.16	0.42049	0.0653588	6.43356	1.24649e-10	1.15173e-09
CYP1A2	4315.12	-2.17007	0.337391	-6.43192	1.25999e-10	1.1636e-09
PROK1	5.15462	-1.96121	0.304934	-6.43158	1.26283e-10	1.16561e-09
WDR45B	3070.39	0.329162	0.0511858	6.43073	1.2699e-10	1.17152e-09
DEK	3720.52	0.470632	0.073198	6.42958	1.27961e-10	1.17986e-09
CRK	2658.14	-0.371001	0.0577324	-6.42623	1.30806e-10	1.20547e-09
CLN3	16.9238	0.541033	0.0842068	6.42505	1.31824e-10	1.21421e-09
ZNF670-ZNF695	1.28667	2.47606	0.385443	6.42393	1.32801e-10	1.22257e-09
SLF1	165.346	0.425134	0.0661883	6.4231	1.33525e-10	1.2286e-09
GNB3	6.57002	1.01574	0.158157	6.42239	1.34148e-10	1.23368e-09
TPBG	115.256	1.27558	0.198664	6.42083	1.35535e-10	1.2458e-09
CHI3L2	36.7944	1.30584	0.203388	6.42045	1.35876e-10	1.24828e-09
CENPP	77.0723	0.491297	0.0765476	6.41819	1.37905e-10	1.26625e-09
RBPJL	1.96425	2.09355	0.326201	6.41797	1.38105e-10	1.26743e-09
MARCKS	3871.83	0.628062	0.0978669	6.41751	1.38522e-10	1.2706e-09
UROC1	2211.04	-1.5733	0.245216	-6.41598	1.39922e-10	1.28278e-09
CBX4	1651.3	0.44538	0.0694307	6.41474	1.4106e-10	1.29254e-09
EXO5	117.984	0.404236	0.063023	6.4141	1.41655e-10	1.29732e-09
GPHN	1275.47	-0.659787	0.102875	-6.4135	1.42213e-10	1.30175e-09
TTC39A	563.331	1.18181	0.184293	6.4127	1.42968e-10	1.30798e-09
CALD1	11376.6	-0.407229	0.063518	-6.41124	1.4434e-10	1.31985e-09
RIMS3	88.5966	0.797133	0.124352	6.41027	1.4526e-10	1.32758e-09
P2RX4	1346.83	0.552799	0.0862385	6.41012	1.45408e-10	1.32824e-09
ZMYND10	29.3588	0.794903	0.124025	6.40922	1.46264e-10	1.33537e-09
PITX1	239.276	1.79915	0.280726	6.40892	1.46553e-10	1.33731e-09
MOGAT2	1447.88	-1.42855	0.222919	-6.40841	1.47048e-10	1.34114e-09
MCIDAS	4.32614	1.99415	0.31128	6.40629	1.49099e-10	1.35914e-09
EIF5	8150.56	-0.367571	0.057409	-6.40268	1.52673e-10	1.391e-09
MPDZ	2370.73	-0.807034	0.126057	-6.40212	1.53231e-10	1.39537e-09
PDIA2	68.3096	1.77829	0.27778	6.40181	1.53544e-10	1.3975e-09
HSD11B1	15631.2	-1.48136	0.231404	-6.40162	1.53737e-10	1.39781e-09
ALDH9A1	5135.85	-0.494858	0.0773019	-6.40163	1.5373e-10	1.39781e-09
SEC14L3	62.2608	-1.59563	0.249263	-6.40142	1.5394e-10	1.39894e-09
PGM1	7197.98	-0.533937	0.0834161	-6.40088	1.54482e-10	1.40314e-09
APLP1	180.558	1.40878	0.220096	6.40075	1.5462e-10	1.40367e-09
RUNX1T1	63.5616	-0.842576	0.13169	-6.3982	1.57221e-10	1.42654e-09
TRPM2	187.448	0.819204	0.128077	6.39621	1.59282e-10	1.44451e-09
LTO1	509.172	0.708767	0.110828	6.39522	1.60314e-10	1.45312e-09
PRR36	89.0808	1.12141	0.175354	6.3951	1.60441e-10	1.45353e-09
NAXD	2700.71	-0.467889	0.0731735	-6.39424	1.61343e-10	1.46095e-09
LRRC59	4901.94	0.354236	0.0554009	6.39405	1.61554e-10	1.4621e-09
ART5	11.8129	1.78983	0.279988	6.3925	1.63193e-10	1.47618e-09
C17orf80	500.678	0.328611	0.0514122	6.39169	1.64064e-10	1.4833e-09
PECAM1	4104.21	-0.514817	0.0805466	-6.39154	1.64227e-10	1.48401e-09
PROC	15411.7	-0.718135	0.112385	-6.38996	1.6593e-10	1.49864e-09
MRPL35	1600.24	-0.296769	0.046469	-6.38639	1.6985e-10	1.53325e-09
MCUB	184.388	0.852368	0.133487	6.38538	1.70975e-10	1.54262e-09
GTPBP3	697.637	0.336003	0.0526244	6.38493	1.7148e-10	1.54639e-09
PBLD	4355.98	-0.814171	0.127529	-6.3842	1.72292e-10	1.55291e-09
P2RY6	117.449	1.03556	0.162229	6.3833	1.73314e-10	1.56133e-09
DPF1	7.48293	1.04336	0.163485	6.38201	1.74774e-10	1.57368e-09
PEX3	445.873	-0.48792	0.076456	-6.3817	1.75131e-10	1.57572e-09
SPRYD7	756.888	-0.467412	0.073243	-6.38166	1.75179e-10	1.57572e-09
PSORS1C1	30.2672	1.25242	0.196324	6.37932	1.77871e-10	1.59912e-09
ALDH3B2	10.8004	2.5415	0.398491	6.37781	1.79639e-10	1.61419e-09
PKN1	5357.47	0.615629	0.0965732	6.37473	1.83281e-10	1.64608e-09
SCO1	1205.82	-0.384364	0.060313	-6.37282	1.8558e-10	1.66587e-09
GHR	2552.64	-0.947207	0.148663	-6.37149	1.87196e-10	1.67953e-09
KRT27	3.31739	-1.50362	0.236028	-6.37049	1.88429e-10	1.68974e-09
GUCA2A	31.0693	2.16349	0.339765	6.3676	1.92008e-10	1.72096e-09
ALOXE3	2.0193	1.99705	0.313641	6.36731	1.92369e-10	1.72332e-09
EEF1E1	205.103	0.595028	0.0934827	6.36511	1.9515e-10	1.74699e-09
PXMP2	348.323	-0.731719	0.114959	-6.36506	1.9521e-10	1.74699e-09
ZNF781	30.2939	1.08164	0.169957	6.36422	1.96284e-10	1.75571e-09
KCNJ11	147.365	1.06573	0.167477	6.36347	1.97251e-10	1.76347e-09
CTNND2	438.614	2.16802	0.340795	6.36167	1.99578e-10	1.78336e-09
SRD5A2	1042.54	-1.40173	0.220393	-6.36016	2.01548e-10	1.80006e-09
RANBP3L	125.618	-1.34877	0.212073	-6.35994	2.01839e-10	1.80174e-09
TEX10	582.691	0.340594	0.053584	6.35626	2.06727e-10	1.84444e-09
RABL6	1370.07	0.504065	0.0793273	6.35424	2.09453e-10	1.86783e-09
GFOD1	521.668	-0.559518	0.088085	-6.35202	2.12507e-10	1.8941e-09
CCT5	4177.28	0.420096	0.066141	6.35152	2.132e-10	1.89836e-09
CHML	626.57	0.753404	0.118617	6.35155	2.13159e-10	1.89836e-09
TFF2	42.7652	2.64237	0.41605	6.35108	2.13807e-10	1.90281e-09
H1-4	13.5586	0.983231	0.154816	6.35098	2.13941e-10	1.90304e-09
AURKA	875.484	0.708095	0.111503	6.35046	2.14666e-10	1.90853e-09
OGFOD2	9.51007	0.630261	0.0992483	6.35035	2.1483e-10	1.90902e-09
ZNF488	4.56396	1.45266	0.228795	6.34917	2.16482e-10	1.92273e-09
TRAF2	1288.02	0.467884	0.0736952	6.34891	2.16847e-10	1.92501e-09
APOB	215977	-0.645542	0.101682	-6.34865	2.17213e-10	1.92729e-09
RNF145	1005.99	0.508014	0.0800289	6.34788	2.18301e-10	1.93597e-09
SNAP91	2.62894	2.59581	0.408949	6.3475	2.18836e-10	1.93974e-09
MYLK	3002.52	-0.753186	0.118701	-6.34524	2.2208e-10	1.9675e-09
CYP2B6	5795.57	-1.28197	0.202051	-6.34478	2.22743e-10	1.97239e-09
HSPA12B	253.235	-0.591937	0.0933141	-6.34349	2.24615e-10	1.98797e-09
HCAR1	8.6955	1.28965	0.203376	6.34122	2.2795e-10	2.01647e-09
PRR7	135.864	0.833559	0.131525	6.33763	2.33329e-10	2.06303e-09
MAU2	1468.45	0.331285	0.0522742	6.33745	2.336e-10	2.06434e-09
ZMYM3	1405.91	0.354576	0.05595	6.33738	2.33712e-10	2.06434e-09
[truncated: 8,228 more rows]
